# Supplementary material for: MYBA From Blueberry (Vaccinium Section Cyanococcus) Is a Subgroup 6 Type R2R3MYB Transcription Factor That Activates Anthocyanin Production
Source: Front Plant Sci. 2018 Sep 11;9:1300. doi: 10.3389/fpls.2018.01300 (PMC6141686; doi:10.3389/fpls.2018.01300)
Supplement: TABLE S2 — Full list of differentially expressed genes in the skin and flesh of mature-stage blueberry fruit, with a differential greater than 2 log2fold. [file Table_2.XLSX]

## Sheet: Sheet1
Gene Model	Average flesh	Average skin	log2 fold change	pValue	Gene Ontology (GO) Consortium code	GO description	InterPro (IPR) code	IPR description	Swiss-Prot description	TrEMBL decription
v.corymbosum_GDV_reftransV1_0009528	2.33333	3086.33	9.87082	4.64e-115	GO:0006633 GO:0008152 GO:0016020 GO:0003824 GO:0016747	Biological Process:fatty acid biosynthetic process; Biological Process:metabolic process; Cellular Component:membrane; Molecular Function:catalytic activity; "Molecular Function:transferase activity, transferring acyl groups other than amino-acyl groups";	IPR012392 IPR013601 IPR013747 IPR016039	Very-long-chain 3-ketoacyl-CoA synthase; FAE1/Type III polyketide synthase-like protein; "3-Oxoacyl-[acyl-carrier-protein (ACP)] synthase III, C-terminal"; Thiolase-like;	3-ketoacyl-CoA synthase 19 OS=Arabidopsis thaliana GN=KCS19 PE=2 SV=1	3-ketoacyl-CoA synthase OS=Vitis vinifera GN=VIT_13s0067g03890 PE=3 SV=1
v.corymbosum_GDV_reftransV1_0006487	0.666667	1656.33	9.8588	2.93e-69	NULL	NULL	IPR007493	Protein of unknown function DUF538;	NULL	NULL
v.corymbosum_GDV_reftransV1_0016420	0.666667	596.333	8.44512	2.15e-45	GO:0045017 GO:0004144 GO:0004144	Biological Process:glycerolipid biosynthetic process; Molecular Function:diacylglycerol O-acyltransferase activity; Molecular Function:diacylglycerol O-acyltransferase activity;	IPR004255 IPR009721	O-acyltransferase, WSD1, N-terminal; "O-acyltransferase WSD1, C-terminal";	O-acyltransferase WSD1 OS=Arabidopsis thaliana GN=WSD1 PE=2 SV=1	Putative uncharacterized protein OS=Vitis vinifera GN=VIT_12s0028g03480 PE=4 SV=1
v.corymbosum_GDV_reftransV1_0002133	3.33333	1221.33	8.21822	9.49e-88	GO:0055114 GO:0020037 GO:0005506 GO:0016705	Biological Process:oxidation-reduction process; Molecular Function:heme binding; Molecular Function:iron ion binding; "Molecular Function:oxidoreductase activity, acting on paired donors, with incorporation or reduction of molecular oxygen";	IPR001128 IPR002401 IPR017972	Cytochrome P450; "Cytochrome P450, E-class, group I"; "Cytochrome P450, conserved site";	Geraniol 8-hydroxylase OS=Catharanthus roseus GN=CYP76B6 PE=1 SV=1	Cytochrome P450, putative OS=Theobroma cacao GN=TCM_016122 PE=3 SV=1
v.corymbosum_GDV_reftransV1_0007984	0	270.667	7.96877	3.98e-28	NULL	NULL	NULL	NULL	Casein kinase I homolog hhp1 OS=Schizosaccharomyces pombe (strain 972 / ATCC 24843) GN=hhp1 PE=2 SV=1	Casein kinase I isoform delta OS=Taphrina deformans (strain PYCC 5710 / ATCC 11124 / CBS 356.35 / IMI 108563 / JCM 9778 / NBRC 8474) GN=TAPDE_001163 PE=3 SV=1
v.corymbosum_GDV_reftransV1_0026246	76.6667	17546.7	7.96599	0	GO:0006869	Biological Process:lipid transport;	IPR016140 IPR033872	Bifunctional inhibitor/plant lipid transfer protein/seed storage helical domain; Non-specific lipid-transfer protein type 2;	Non-specific lipid-transfer protein 2 OS=Prunus armeniaca PE=1 SV=1	Lipid transfer protein OS=Gossypium hirsutum GN=LTP9 PE=4 SV=1
v.corymbosum_GDV_reftransV1_0017769	0.333333	342.667	7.95277	3.31e-33	NULL	NULL	NULL	NULL	NULL	Putative uncharacterized protein OS=Vitis vinifera GN=VITISV_026942 PE=4 SV=1
v.corymbosum_GDV_reftransV1_0030757	0	278	7.95215	1.2e-27	NULL	NULL	NULL	NULL	Retrovirus-related Pol polyprotein from transposon TNT 1-94 OS=Nicotiana tabacum PE=2 SV=1	Putative uncharacterized protein OS=Vitis vinifera GN=VITISV_025614 PE=4 SV=1
v.corymbosum_GDV_reftransV1_0030376	0	276	7.82649	6.91e-26	NULL	NULL	IPR016140	Bifunctional inhibitor/plant lipid transfer protein/seed storage helical domain;	NULL	Bifunctional inhibitor/lipid-transfer protein/seed storage 2S albumin superfamily protein, putative OS=Theobroma cacao GN=TCM_020658 PE=4 SV=1
v.corymbosum_GDV_reftransV1_0036273	0.333333	294	7.7174	1.99e-30	GO:0055114 GO:0020037 GO:0005506 GO:0016705	Biological Process:oxidation-reduction process; Molecular Function:heme binding; Molecular Function:iron ion binding; "Molecular Function:oxidoreductase activity, acting on paired donors, with incorporation or reduction of molecular oxygen";	IPR001128 IPR002401 IPR017972	Cytochrome P450; "Cytochrome P450, E-class, group I"; "Cytochrome P450, conserved site";	Flavonoid 3',5'-hydroxylase 2 OS=Petunia hybrida GN=CYP75A3 PE=2 SV=1	Putative uncharacterized protein OS=Vitis vinifera GN=VIT_08s0007g05160 PE=3 SV=1
v.corymbosum_GDV_reftransV1_0037730	0.333333	288.333	7.70191	2.55e-30	GO:0006006 GO:0055114 GO:0051287 GO:0050661 GO:0016620	Biological Process:glucose metabolic process; Biological Process:oxidation-reduction process; Molecular Function:NAD binding; Molecular Function:NADP binding; "Molecular Function:oxidoreductase activity, acting on the aldehyde or oxo group of donors, NAD or NADP as acceptor";	IPR006424 IPR016040 IPR020828 IPR020829 IPR020830 IPR020831	Glyceraldehyde-3-phosphate dehydrogenase, type I; NAD(P)-binding domain; "Glyceraldehyde 3-phosphate dehydrogenase, NAD(P) binding domain"; "Glyceraldehyde 3-phosphate dehydrogenase, catalytic domain"; "Glyceraldehyde 3-phosphate dehydrogenase, active site"; Glyceraldehyde/Erythrose phosphate dehydrogenase family;	Glyceraldehyde-3-phosphate dehydrogenase GAPA2, chloroplastic OS=Arabidopsis thaliana GN=GAPA2 PE=2 SV=1	Glyceraldehyde-3-phosphate dehydrogenase OS=Cucumis sativus GN=gapdh PE=2 SV=1
v.corymbosum_GDV_reftransV1_0033676	18	4761	7.54291	5.97e-45	GO:0016747	Molecular Function:transferase activity, transferring acyl groups other than amino-acyl groups;	IPR003480	Transferase;	Protein ECERIFERUM 26 OS=Arabidopsis thaliana GN=CER26 PE=2 SV=1	NULL
v.corymbosum_GDV_reftransV1_0033751	0	194.333	7.45812	2.68e-23	NULL	NULL	NULL	NULL	Aldehyde dehydrogenase OS=Alternaria alternata GN=ALTA10 PE=1 SV=2	Aldehyde dehydrogenase OS=Alternaria alternata GN=CC77DRAFT_1019268 PE=3 SV=1
v.corymbosum_GDV_reftransV1_0001377	142	22520	7.45169	0	GO:0006633 GO:0008152 GO:0016020 GO:0003824 GO:0016747	Biological Process:fatty acid biosynthetic process; Biological Process:metabolic process; Cellular Component:membrane; Molecular Function:catalytic activity; "Molecular Function:transferase activity, transferring acyl groups other than amino-acyl groups";	IPR012392 IPR013601 IPR013747 IPR016039	Very-long-chain 3-ketoacyl-CoA synthase; FAE1/Type III polyketide synthase-like protein; "3-Oxoacyl-[acyl-carrier-protein (ACP)] synthase III, C-terminal"; Thiolase-like;	3-ketoacyl-CoA synthase 6 OS=Arabidopsis thaliana GN=CUT1 PE=1 SV=1	3-ketoacyl-CoA synthase OS=Coffea canephora GN=GSCOC_T00040274001 PE=3 SV=1
v.corymbosum_GDV_reftransV1_0032522	7	1199.67	7.32594	8.74e-102	NULL	NULL	IPR022796 IPR023329	Chlorophyll A-B binding protein; Chlorophyll a/b binding protein domain;	Photosystem II 22 kDa protein, chloroplastic OS=Solanum lycopersicum GN=PSBS PE=3 SV=1	Uncharacterized protein OS=Daucus carota subsp. sativus GN=DCAR_003551 PE=4 SV=1
v.corymbosum_GDV_reftransV1_0010340	0	173	7.29709	5.65e-22	GO:0046034 GO:0015986 GO:0015992 GO:0045261 GO:0005524 GO:0046933	Biological Process:ATP metabolic process; Biological Process:ATP synthesis coupled proton transport; Biological Process:proton transport; "Cellular Component:proton-transporting ATP synthase complex, catalytic core F(1)"; Molecular Function:ATP binding; "Molecular Function:proton-transporting ATP synthase activity, rotational mechanism";	IPR000194 IPR003593 IPR004100 IPR005722 IPR020003 IPR024034 IPR027417	ATPase, F1/V1/A1 complex, alpha/beta subunit, nucleotide-binding domain; AAA+ ATPase domain; "ATPase, F1/V1/A1 complex, alpha/beta subunit, N-terminal domain"; "ATP synthase, F1 complex, beta subunit"; "ATPase, alpha/beta subunit, nucleotide-binding domain, active site"; "ATPase, F1/V1 complex, beta/alpha subunit, C-terminal"; P-loop containing nucleoside triphosphate hydrolase;	ATP synthase subunit beta, mitochondrial OS=Saccharomyces cerevisiae (strain ATCC 204508 / S288c) GN=ATP2 PE=1 SV=2	ATP synthase subunit beta OS=Saccharomyces sp. 'boulardii' GN=KO01_02873 PE=3 SV=1
v.corymbosum_GDV_reftransV1_0022803	0.666667	253.333	7.23084	2.64e-29	NULL	NULL	NULL	NULL	NULL	Glycine rich protein OS=Cucumis sativus GN=GRP PE=2 SV=1
v.corymbosum_GDV_reftransV1_0000454	333	46287.3	7.18883	8.4e-207	NULL	NULL	IPR004873	BURP domain;	BURP domain protein RD22 OS=Arabidopsis thaliana GN=RD22 PE=2 SV=1	BURP domain-containing protein OS=Camellia sinensis PE=2 SV=1
v.corymbosum_GDV_reftransV1_0025484	39	5296.67	7.18221	0	NULL	NULL	NULL	NULL	3-ketoacyl-CoA synthase 10 OS=Arabidopsis thaliana GN=FDH PE=1 SV=2	3-ketoacyl-CoA synthase OS=Corchorus capsularis GN=CCACVL1_20822 PE=3 SV=1
v.corymbosum_GDV_reftransV1_0003962	116.333	16943	7.15303	3.17e-115	GO:0007015 GO:0005975 GO:0051015 GO:0004553	Biological Process:actin filament organization; Biological Process:carbohydrate metabolic process; Molecular Function:actin filament binding; "Molecular Function:hydrolase activity, hydrolyzing O-glycosyl compounds";	IPR001547 IPR008999 IPR010431 IPR017853	Glycoside hydrolase, family 5; Actin cross-linking; Fascin; Glycoside hydrolase superfamily;	Probable glucan 1,3-beta-glucosidase A OS=Aspergillus terreus (strain NIH 2624 / FGSC A1156) GN=exgA PE=3 SV=1	glucan 1,3-beta-glucosidase A-like OS=Nelumbo nucifera GN=LOC104605935 PE=4 SV=1
v.corymbosum_GDV_reftransV1_0029206	0	149.333	7.11892	1.11e-20	NULL	NULL	NULL	NULL	VQ motif-containing protein 4 OS=Arabidopsis thaliana GN=VQ4 PE=1 SV=1	NULL
v.corymbosum_GDV_reftransV1_0014983	0.333333	190.333	7.11235	2.02e-24	GO:0055085 GO:0006810 GO:0016021 GO:0005524 GO:0016887 GO:0042626	Biological Process:transmembrane transport; Biological Process:transport; Cellular Component:integral component of membrane; Molecular Function:ATP binding; Molecular Function:ATPase activity; "Molecular Function:ATPase activity, coupled to transmembrane movement of substances";	IPR003439 IPR003593 IPR011527 IPR017871 IPR027417	ABC transporter-like; AAA+ ATPase domain; "ABC transporter type 1, transmembrane domain"; "ABC transporter, conserved site"; P-loop containing nucleoside triphosphate hydrolase;	ABC transporter B family member 13 OS=Arabidopsis thaliana GN=ABCB13 PE=3 SV=1	Putative uncharacterized protein OS=Vitis vinifera GN=VITISV_031708 PE=4 SV=1
v.corymbosum_GDV_reftransV1_0007321	0	149.667	7.107	1.57e-20	NULL	NULL	NULL	NULL	NULL	2-nitropropane dioxygenase NPD OS=Macrophomina phaseolina (strain MS6) GN=MPH_05623 PE=4 SV=1
v.corymbosum_GDV_reftransV1_0014210	0.333333	186.667	7.0805	5e-24	GO:0005515	Molecular Function:protein binding;	IPR001202	WW domain;	NULL	Uncharacterized protein OS=Cephalotus follicularis GN=CFOL_v3_02790 PE=4 SV=1
v.corymbosum_GDV_reftransV1_0006657	0.333333	184	7.05473	7.7e-24	NULL	NULL	NULL	NULL	Heat shock 70 kDa protein OS=Trichophyton rubrum GN=HSP70 PE=2 SV=1	Heat shock 70 kDa protein OS=Coccidioides immitis RMSCC 2394 GN=CIRG_09318 PE=3 SV=1
v.corymbosum_GDV_reftransV1_0005382	0.333333	183	7.04745	8.49e-24	NULL	NULL	IPR022796 IPR023329	Chlorophyll A-B binding protein; Chlorophyll a/b binding protein domain;	Early light-induced protein 1, chloroplastic OS=Arabidopsis thaliana GN=ELIP1 PE=1 SV=1	Early light-induced protein 7 OS=Rhododendron catawbiense PE=2 SV=1
v.corymbosum_GDV_reftransV1_0003517	0.666667	224.667	7.04149	4.4e-27	GO:0006397	Biological Process:mRNA processing;	IPR024937	Domain X;	NULL	Maturase-related protein OS=Nelumbo nucifera GN=matR PE=4 SV=1
v.corymbosum_GDV_reftransV1_0037591	0	142	7.03267	5.74e-20	NULL	NULL	NULL	NULL	NULL	Uncharacterized protein OS=Acidomyces richmondensis BFW GN=M433DRAFT_139031 PE=4 SV=1
v.corymbosum_GDV_reftransV1_0012442	0	140.667	7.01762	7.41e-20	NULL	NULL	NULL	NULL	NULL	Putative uncharacterized protein OS=Vitis vinifera GN=VIT_14s0006g02050 PE=4 SV=1
v.corymbosum_GDV_reftransV1_0010195	0.666667	222.333	7.00736	1.34e-26	NULL	NULL	NULL	NULL	NULL	Uncharacterized protein OS=Picea glauca GN=ABT39_MTgene3394 PE=4 SV=1
v.corymbosum_GDV_reftransV1_0036522	13.3333	1656.67	6.98312	1.93e-149	GO:0055114 GO:0050660 GO:0016491 GO:0016614	Biological Process:oxidation-reduction process; Molecular Function:flavin adenine dinucleotide binding; Molecular Function:oxidoreductase activity; "Molecular Function:oxidoreductase activity, acting on CH-OH group of donors";	IPR000172 IPR023753	Glucose-methanol-choline oxidoreductase, N-terminal; FAD/NAD(P)-binding domain;	Protein HOTHEAD OS=Arabidopsis thaliana GN=HTH PE=1 SV=1	Uncharacterized protein OS=Prunus persica GN=PRUPE_ppa003422mg PE=4 SV=1
v.corymbosum_GDV_reftransV1_0005078	0	132.667	6.93553	2.93e-19	NULL	NULL	NULL	NULL	Outer membrane protein A OS=Escherichia coli (strain K12) GN=ompA PE=1 SV=1	Outer membrane protein A (Fragment) OS=Escherichia coli GN=ompA PE=3 SV=1
v.corymbosum_GDV_reftransV1_0009574	0.333333	171.333	6.93414	1.62e-22	NULL	NULL	NULL	NULL	Antigenic thaumatin-like protein ARB_01183 OS=Arthroderma benhamiae (strain ATCC MYA-4681 / CBS 112371) GN=ARB_01183 PE=3 SV=1	Uncharacterized protein OS=Aureobasidium melanogenum CBS 110374 GN=M437DRAFT_48127 PE=4 SV=1
v.corymbosum_GDV_reftransV1_0014845	0.333333	169	6.9218	1.45e-22	NULL	NULL	NULL	NULL	Probable cytochrome c biosynthesis protein OS=Daucus carota PE=2 SV=1	Cytochrome c biogenesis FN OS=Vaccinium macrocarpon GN=ccmFn PE=4 SV=1
v.corymbosum_GDV_reftransV1_0027457	43	6796.33	6.90016	3.89e-41	NULL	NULL	NULL	NULL	NULL	NULL
v.corymbosum_GDV_reftransV1_0020396	18	2067	6.89949	8.65e-181	NULL	NULL	IPR000073 IPR029058	Alpha/beta hydrolase fold-1; Alpha/Beta hydrolase fold;	Strigolactone esterase D14 OS=Oryza sativa subsp. japonica GN=D14 PE=1 SV=1	Hydrolase family protein OS=Populus trichocarpa GN=POPTR_0006s16030g PE=4 SV=2
v.corymbosum_GDV_reftransV1_0007305	0	146.667	6.88667	2.47e-18	NULL	NULL	IPR000535	Major sperm protein (MSP) domain;	NULL	Uncharacterized protein OS=Pseudocercospora musae GN=AC579_4531 PE=4 SV=1
v.corymbosum_GDV_reftransV1_0009894	202	21646	6.88213	0	GO:0005515	Molecular Function:protein binding;	IPR004045 IPR010987 IPR012336	Glutathione S-transferase, N-terminal; "Glutathione S-transferase, C-terminal-like"; Thioredoxin-like fold;	Glutathione S-transferase U17 OS=Arabidopsis thaliana GN=GSTU17 PE=2 SV=1	Tau class glutathione S-transferase OS=Vaccinium corymbosum GN=GSTU1 PE=2 SV=1
v.corymbosum_GDV_reftransV1_0038986	31.3333	5788	6.86966	6.12e-30	NULL	NULL	NULL	NULL	NULL	Glycine rich protein OS=Cucumis sativus GN=GRP PE=2 SV=1
v.corymbosum_GDV_reftransV1_0008887	0	126	6.76617	8.88e-18	NULL	NULL	NULL	NULL	Probable mitochondrial phosphate carrier protein OS=Schizosaccharomyces pombe (strain 972 / ATCC 24843) GN=SPBC1703.13c PE=3 SV=1	NULL
v.corymbosum_GDV_reftransV1_0037608	155	16648.3	6.75918	3.35e-121	GO:0006633 GO:0008152 GO:0016020 GO:0003824 GO:0016747	Biological Process:fatty acid biosynthetic process; Biological Process:metabolic process; Cellular Component:membrane; Molecular Function:catalytic activity; "Molecular Function:transferase activity, transferring acyl groups other than amino-acyl groups";	IPR012392 IPR013601 IPR013747 IPR016039	Very-long-chain 3-ketoacyl-CoA synthase; FAE1/Type III polyketide synthase-like protein; "3-Oxoacyl-[acyl-carrier-protein (ACP)] synthase III, C-terminal"; Thiolase-like;	3-ketoacyl-CoA synthase 11 OS=Arabidopsis thaliana GN=KCS11 PE=1 SV=1	NULL
v.corymbosum_GDV_reftransV1_0003949	0.666667	183.667	6.75507	2.89e-24	GO:0006006 GO:0055114 GO:0051287 GO:0050661 GO:0016620	Biological Process:glucose metabolic process; Biological Process:oxidation-reduction process; Molecular Function:NAD binding; Molecular Function:NADP binding; "Molecular Function:oxidoreductase activity, acting on the aldehyde or oxo group of donors, NAD or NADP as acceptor";	IPR006424 IPR016040 IPR020828 IPR020829 IPR020830 IPR020831	Glyceraldehyde-3-phosphate dehydrogenase, type I; NAD(P)-binding domain; "Glyceraldehyde 3-phosphate dehydrogenase, NAD(P) binding domain"; "Glyceraldehyde 3-phosphate dehydrogenase, catalytic domain"; "Glyceraldehyde 3-phosphate dehydrogenase, active site"; Glyceraldehyde/Erythrose phosphate dehydrogenase family;	Glyceraldehyde-3-phosphate dehydrogenase B, chloroplastic OS=Pisum sativum GN=GAPB PE=2 SV=2	Glyceraldehyde-3-phosphate dehydrogenase OS=Rhododendron molle GN=GAPDH PE=2 SV=1
v.corymbosum_GDV_reftransV1_0027355	50	4911.67	6.73819	0	GO:0016747	Molecular Function:transferase activity, transferring acyl groups other than amino-acyl groups;	IPR003480	Transferase;	BAHD acyltransferase DCR OS=Arabidopsis thaliana GN=DCR PE=2 SV=1	Transferase domain-containing protein OS=Cephalotus follicularis GN=CFOL_v3_19763 PE=4 SV=1
v.corymbosum_GDV_reftransV1_0026503	2.66667	384.667	6.73239	7.13e-41	NULL	NULL	NULL	NULL	NULL	Uncharacterized protein OS=Jatropha curcas GN=JCGZ_09586 PE=4 SV=1
v.corymbosum_GDV_reftransV1_0032751	0	113.667	6.70204	1.41e-17	NULL	NULL	NULL	NULL	Alkane hydroxylase MAH1 OS=Arabidopsis thaliana GN=CYP96A15 PE=2 SV=1	alkane hydroxylase MAH1-like OS=Nicotiana tabacum GN=LOC107805538 PE=3 SV=1
v.corymbosum_GDV_reftransV1_0011509	0	118.667	6.68867	2.66e-17	NULL	NULL	NULL	NULL	NULL	DUF4283 domain-containing protein/zf-CCHC_4 domain-containing protein OS=Cephalotus follicularis GN=CFOL_v3_24696 PE=4 SV=1
v.corymbosum_GDV_reftransV1_0002822	2.66667	363.667	6.68236	4.24e-41	NULL	NULL	NULL	NULL	NULL	Putative uncharacterized protein OS=Vitis vinifera GN=VIT_03s0091g00230 PE=4 SV=1
v.corymbosum_GDV_reftransV1_0005365	0.333333	143.333	6.65831	4.07e-20	GO:0055114 GO:0016491	Biological Process:oxidation-reduction process; Molecular Function:oxidoreductase activity;	IPR001433	Oxidoreductase FAD/NAD(P)-binding;	NADH-cytochrome b5 reductase 2 OS=Emericella nidulans (strain FGSC A4 / ATCC 38163 / CBS 112.46 / NRRL 194 / M139) GN=mcr1 PE=3 SV=1	NADH-cytochrome b5 reductase OS=Pseudocercospora musae GN=AC579_7308 PE=3 SV=1
v.corymbosum_GDV_reftransV1_0024170	18	2521	6.64338	1.18e-32	NULL	NULL	NULL	NULL	NULL	NULL
v.corymbosum_GDV_reftransV1_0011311	1.33333	231	6.6102	5e-28	NULL	NULL	NULL	NULL	NULL	NULL
v.corymbosum_GDV_reftransV1_0024574	6.33333	664.667	6.60028	4.73e-68	NULL	NULL	NULL	NULL	Proline-rich protein 4 OS=Arabidopsis thaliana GN=PRP4 PE=2 SV=1	Uncharacterized protein OS=Populus trichocarpa GN=POPTR_0004s17590g PE=4 SV=1
v.corymbosum_GDV_reftransV1_0038459	1.66667	252.333	6.56556	1.68e-30	NULL	NULL	NULL	NULL	Transcription factor MYB113 OS=Arabidopsis thaliana GN=MYB113 PE=1 SV=1	NULL
v.corymbosum_GDV_reftransV1_0008607	0.333333	131.667	6.55661	2.02e-19	GO:0003676	Molecular Function:nucleic acid binding;	IPR013083 IPR013087	Zinc finger, RING/FYVE/PHD-type; Zinc finger C2H2-type;	Zinc finger protein C25B8.19c OS=Schizosaccharomyces pombe (strain 972 / ATCC 24843) GN=SPAC25B8.19c PE=4 SV=2	Uncharacterized protein OS=Sphaerulina musiva (strain SO2202) GN=SEPMUDRAFT_127503 PE=4 SV=1
v.corymbosum_GDV_reftransV1_0011768	0	101	6.49354	4.12e-16	NULL	NULL	NULL	NULL	Heat shock protein 90 homolog OS=Podospora anserina GN=MOD-E PE=3 SV=1	Molecular chaperone (Fragment) OS=Rhizoplaca chrysoleuca PE=2 SV=1
v.corymbosum_GDV_reftransV1_0012730	0	100	6.47704	5.37e-16	NULL	NULL	NULL	NULL	NULL	NULL
v.corymbosum_GDV_reftransV1_0011175	0.333333	131.667	6.46291	2.75e-18	NULL	NULL	NULL	NULL	Transposon TX1 uncharacterized 149 kDa protein OS=Xenopus laevis PE=4 SV=1	RVT_1 domain-containing protein/Exo_endo_phos domain-containing protein (Fragment) OS=Cephalotus follicularis GN=CFOL_v3_35241 PE=4 SV=1
v.corymbosum_GDV_reftransV1_0004087	20.6667	4843	6.45297	5.39e-18	GO:0016788	Molecular Function:hydrolase activity, acting on ester bonds;	IPR001087 IPR013830	GDSL lipase/esterase; SGNH hydrolase-type esterase domain;	GDSL esterase/lipase At2g04570 OS=Arabidopsis thaliana GN=At2g04570 PE=2 SV=1	NULL
v.corymbosum_GDV_reftransV1_0039169	0.333333	130.667	6.43825	5.05e-18	NULL	NULL	NULL	NULL	Candidapepsin OS=Candida tropicalis GN=SAPT1 PE=1 SV=1	Uncharacterized protein OS=Acidomyces richmondensis BFW GN=M433DRAFT_7566 PE=3 SV=1
v.corymbosum_GDV_reftransV1_0038885	21	1708.67	6.41443	3.85e-155	NULL	NULL	NULL	NULL	Protein ECERIFERUM 26-like OS=Arabidopsis thaliana GN=CER26L PE=2 SV=1	NULL
v.corymbosum_GDV_reftransV1_0035569	0	92.6667	6.36328	2.72e-15	NULL	NULL	NULL	NULL	NULL	Uncharacterized protein OS=Populus trichocarpa GN=POPTR_0012s01380g PE=4 SV=1
v.corymbosum_GDV_reftransV1_0010921	5.33333	486.333	6.34253	2.45e-54	NULL	NULL	IPR000477	Reverse transcriptase domain;	Putative ribonuclease H protein At1g65750 OS=Arabidopsis thaliana GN=At1g65750 PE=3 SV=1	Putative uncharacterized protein OS=Vitis vinifera GN=VITISV_020834 PE=4 SV=1
v.corymbosum_GDV_reftransV1_0007221	0.333333	122.667	6.34034	2.81e-17	NULL	NULL	IPR019651	Glutamate dehydrogenase, NAD-specific;	78 kDa glucose-regulated protein homolog OS=Aspergillus niger GN=bipA PE=2 SV=1	Hsp70 chaperone BiP/Kar2 OS=Sphaerulina musiva (strain SO2202) GN=SEPMUDRAFT_146735 PE=3 SV=1
v.corymbosum_GDV_reftransV1_0001604	59.6667	4269.33	6.28164	1.35e-268	NULL	NULL	NULL	NULL	BURP domain-containing protein 3 OS=Oryza sativa subsp. japonica GN=BURP3 PE=2 SV=1	BURP domain-containing protein (Fragment) OS=Bruguiera gymnorhiza GN=BgBDC1 PE=4 SV=1
v.corymbosum_GDV_reftransV1_0002669	0	90.3333	6.27247	1.17e-14	NULL	NULL	NULL	NULL	Translocation and assembly module subunit TamB OS=Escherichia coli (strain K12) GN=tamB PE=1 SV=2	Uncharacterized protein OS=uncultured bacterium Contig84 PE=4 SV=1
v.corymbosum_GDV_reftransV1_0037509	38.6667	3207.67	6.24973	1.04e-54	NULL	NULL	NULL	NULL	NULL	NULL
v.corymbosum_GDV_reftransV1_0036436	19.3333	3119	6.24045	2.2e-18	GO:0055114 GO:0016021 GO:0050660 GO:0016491 GO:0004506	Biological Process:oxidation-reduction process; Cellular Component:integral component of membrane; Molecular Function:flavin adenine dinucleotide binding; Molecular Function:oxidoreductase activity; Molecular Function:squalene monooxygenase activity;	IPR013698 IPR023753	Squalene epoxidase; FAD/NAD(P)-binding domain;	Squalene monooxygenase OS=Panax ginseng PE=2 SV=1	Uncharacterized protein OS=Gossypium raimondii GN=B456_003G032500 PE=4 SV=1
v.corymbosum_GDV_reftransV1_0037846	39.6667	2766.67	6.22607	2.89e-213	GO:0015986 GO:0045263 GO:0015078	Biological Process:ATP synthesis coupled proton transport; "Cellular Component:proton-transporting ATP synthase complex, coupling factor F(o)"; Molecular Function:hydrogen ion transmembrane transporter activity;	IPR000568 IPR023011	ATP synthase, F0 complex, subunit A; "ATP synthase, F0 complex, subunit A, active site";	ATP synthase subunit a OS=Oenothera berteroana GN=ATP6 PE=2 SV=2	ATP synthase subunit a OS=Nelumbo nucifera GN=atp6 PE=3 SV=1
v.corymbosum_GDV_reftransV1_0002824	23.6667	1695	6.21857	9.86e-139	NULL	NULL	NULL	NULL	Stress response protein ish1 OS=Schizosaccharomyces pombe (strain 972 / ATCC 24843) GN=ish1 PE=1 SV=1	Uncharacterized protein OS=Mycosphaerella eumusae GN=AC578_4251 PE=4 SV=1
v.corymbosum_GDV_reftransV1_0036183	6.33333	1081	6.21434	7.58e-18	NULL	NULL	NULL	NULL	GDSL esterase/lipase At2g04570 OS=Arabidopsis thaliana GN=At2g04570 PE=2 SV=1	GDSL esterase/lipase At2g04570-like OS=Nicotiana tabacum GN=LOC107810512 PE=4 SV=1
v.corymbosum_GDV_reftransV1_0013845	0.333333	105	6.20914	8.69e-17	NULL	NULL	NULL	NULL	NULL	NULL
v.corymbosum_GDV_reftransV1_0003666	65.6667	4390.33	6.18052	2e-298	GO:0055114 GO:0050660 GO:0046577 GO:0016491 GO:0016614	Biological Process:oxidation-reduction process; Molecular Function:flavin adenine dinucleotide binding; Molecular Function:long-chain-alcohol oxidase activity; Molecular Function:oxidoreductase activity; "Molecular Function:oxidoreductase activity, acting on CH-OH group of donors";	IPR000172 IPR007867 IPR012400 IPR023753	Glucose-methanol-choline oxidoreductase, N-terminal; "Glucose-methanol-choline oxidoreductase, C-terminal"; Long-chain-alcohol oxidase; FAD/NAD(P)-binding domain;	Long-chain-alcohol oxidase FAO4A OS=Arabidopsis thaliana GN=FAO4A PE=3 SV=2	NULL
v.corymbosum_GDV_reftransV1_0023129	101	8015.33	6.17742	1.15e-50	NULL	NULL	NULL	NULL	NULL	Uncharacterized protein (Fragment) OS=Erythranthe guttata GN=MIMGU_mgv1a024293mg PE=4 SV=1
v.corymbosum_GDV_reftransV1_0011677	9	1027.67	6.15494	4.17e-23	NULL	NULL	NULL	NULL	3-ketoacyl-CoA synthase 11 OS=Arabidopsis thaliana GN=KCS11 PE=1 SV=1	NULL
v.corymbosum_GDV_reftransV1_0013992	0	80	6.1511	4.7e-14	NULL	NULL	NULL	NULL	Probable polygalacturonase OS=Vitis vinifera GN=GSVIVT00026920001 PE=1 SV=1	Uncharacterized protein OS=Daucus carota subsp. sativus GN=DCAR_005038 PE=3 SV=1
v.corymbosum_GDV_reftransV1_0038016	286.333	18289	6.14612	0	NULL	NULL	NULL	NULL	Leucoanthocyanidin dioxygenase OS=Petunia hybrida GN=ANT17 PE=2 SV=1	Leucoanthocyanidin dioxygenase OS=Vaccinium ashei GN=LDOX PE=2 SV=1
v.corymbosum_GDV_reftransV1_0009493	0.333333	102	6.14497	3.52e-16	NULL	NULL	NULL	NULL	Glycogen [starch] synthase OS=Neurospora crassa (strain ATCC 24698 / 74-OR23-1A / CBS 708.71 / DSM 1257 / FGSC 987) GN=gsy-1 PE=2 SV=2	Glycogen [starch] synthase OS=Zymoseptoria tritici (strain CBS 115943 / IPO323) GN=MYCGRDRAFT_74660 PE=3 SV=1
v.corymbosum_GDV_reftransV1_0012614	0	79	6.14033	5.23e-14	NULL	NULL	NULL	NULL	NULL	NULL
v.corymbosum_GDV_reftransV1_0017562	33.6667	2249	6.13487	1.14e-156	NULL	NULL	NULL	NULL	Uncharacterized mitochondrial protein AtMg00660 OS=Arabidopsis thaliana GN=AtMg00660 PE=4 SV=1	uncharacterized mitochondrial protein AtMg00660-like OS=Nicotiana tabacum GN=orf147 PE=4 SV=1
v.corymbosum_GDV_reftransV1_0007674	11.6667	2071.67	6.12208	4.75e-16	NULL	NULL	NULL	NULL	O-acyltransferase WSD1 OS=Arabidopsis thaliana GN=WSD1 PE=2 SV=1	NULL
v.corymbosum_GDV_reftransV1_0026561	17	1115.33	6.0724	8.07e-108	GO:0016788	Molecular Function:hydrolase activity, acting on ester bonds;	IPR001087 IPR013830	GDSL lipase/esterase; SGNH hydrolase-type esterase domain;	GDSL esterase/lipase At1g29670 OS=Arabidopsis thaliana GN=At1g29670 PE=2 SV=1	Putative uncharacterized protein OS=Vitis vinifera GN=VIT_10s0003g02120 PE=4 SV=1
v.corymbosum_GDV_reftransV1_0029235	19	1224	6.05859	1.2e-109	NULL	NULL	IPR016140	Bifunctional inhibitor/plant lipid transfer protein/seed storage helical domain;	Non-specific lipid transfer protein GPI-anchored 2 OS=Arabidopsis thaliana GN=LTPG2 PE=2 SV=1	Uncharacterized protein OS=Citrus sinensis GN=CISIN_1g029668mg PE=4 SV=1
v.corymbosum_GDV_reftransV1_0029174	68.6667	4214	6.03915	1.21e-233	GO:0005515	Molecular Function:protein binding;	IPR004045 IPR012336	Glutathione S-transferase, N-terminal; Thioredoxin-like fold;	Glutathione S-transferase U17 OS=Arabidopsis thaliana GN=GSTU17 PE=2 SV=1	Tau class glutathione S-transferase OS=Vaccinium corymbosum GN=GSTU1 PE=2 SV=1
v.corymbosum_GDV_reftransV1_0022397	0.666667	116.333	6.03584	1.29e-17	GO:0008289	Molecular Function:lipid binding;	IPR002913 IPR023393	START domain; START-like domain;	Homeobox-leucine zipper protein MERISTEM L1 OS=Arabidopsis thaliana GN=ATML1 PE=2 SV=1	Homeodomain-containing protein OS=Cynara cardunculus var. scolymus GN=Ccrd_000953 PE=4 SV=1
v.corymbosum_GDV_reftransV1_0032433	45.3333	3305	6.02883	5.13e-48	GO:0007015 GO:0005975 GO:0051015 GO:0004553	Biological Process:actin filament organization; Biological Process:carbohydrate metabolic process; Molecular Function:actin filament binding; "Molecular Function:hydrolase activity, hydrolyzing O-glycosyl compounds";	IPR001547 IPR010431 IPR017853	Glycoside hydrolase, family 5; Fascin; Glycoside hydrolase superfamily;	Glucan 1,3-beta-glucosidase OS=Yarrowia lipolytica (strain CLIB 122 / E 150) GN=EXG1 PE=3 SV=2	glucan 1,3-beta-glucosidase A-like OS=Nelumbo nucifera GN=LOC104605935 PE=4 SV=1
v.corymbosum_GDV_reftransV1_0009489	1	134.667	6.01897	2.85e-19	NULL	NULL	NULL	NULL	Probable aspartic-type endopeptidase opsB OS=Neosartorya fumigata (strain ATCC MYA-4609 / Af293 / CBS 101355 / FGSC A1100) GN=opsB PE=3 SV=1	Uncharacterized protein OS=Pseudocercospora musae GN=AC579_10294 PE=3 SV=1
v.corymbosum_GDV_reftransV1_0024076	1.33333	156.333	6.01529	2.13e-21	GO:0055114 GO:0016491	Biological Process:oxidation-reduction process; Molecular Function:oxidoreductase activity;	IPR002937 IPR023753	Amine oxidase; FAD/NAD(P)-binding domain;	Prolycopene isomerase, chloroplastic OS=Daucus carota GN=CRTISO PE=2 SV=1	NULL
v.corymbosum_GDV_reftransV1_0001574	2885.33	166078	5.99511	0	GO:0008152 GO:0016758	Biological Process:metabolic process; "Molecular Function:transferase activity, transferring hexosyl groups";	IPR002213	UDP-glucuronosyl/UDP-glucosyltransferase;	Kaempferol 3-O-beta-D-galactosyltransferase OS=Petunia hybrida PE=1 SV=1	UDP-glucose: flavonoid 3-O-glucosyltransferase OS=Vaccinium ashei GN=UFGT1-1 PE=2 SV=1
v.corymbosum_GDV_reftransV1_0039197	1247	71130.7	5.99052	0	GO:0055114 GO:0016491	Biological Process:oxidation-reduction process; Molecular Function:oxidoreductase activity;	IPR005123 IPR026992 IPR027443	Oxoglutarate/iron-dependent dioxygenase; Non-haem dioxygenase N-terminal domain; Isopenicillin N synthase-like;	Leucoanthocyanidin dioxygenase OS=Petunia hybrida GN=ANT17 PE=2 SV=1	Leucoanthocyanidin dioxygenase OS=Vaccinium ashei GN=LDOX PE=2 SV=1
v.corymbosum_GDV_reftransV1_0006872	218	16977.3	5.98903	4.66e-33	GO:0008152 GO:0016746	Biological Process:metabolic process; "Molecular Function:transferase activity, transferring acyl groups";	IPR002123	Phospholipid/glycerol acyltransferase;	Glycerol-3-phosphate 2-O-acyltransferase 4 OS=Arabidopsis thaliana GN=GPAT4 PE=1 SV=1	NULL
v.corymbosum_GDV_reftransV1_0007214	14.6667	944.333	5.98285	7.15e-75	GO:0055114 GO:0020037 GO:0005506 GO:0016705	Biological Process:oxidation-reduction process; Molecular Function:heme binding; Molecular Function:iron ion binding; "Molecular Function:oxidoreductase activity, acting on paired donors, with incorporation or reduction of molecular oxygen";	IPR001128 IPR002401 IPR017972	Cytochrome P450; "Cytochrome P450, E-class, group I"; "Cytochrome P450, conserved site";	Flavonoid 3',5'-hydroxylase 2 OS=Petunia hybrida GN=CYP75A3 PE=2 SV=1	Flavonoid 3',5'-hydroxylase OS=Rhododendron x pulchrum GN=RpF3'5'H PE=2 SV=1
v.corymbosum_GDV_reftransV1_0019381	45.6667	2659	5.97877	1.57e-248	NULL	NULL	IPR029063	S-adenosyl-L-methionine-dependent methyltransferase;	NULL	uncharacterized protein LOC104593592 OS=Nelumbo nucifera GN=LOC104593592 PE=4 SV=1
v.corymbosum_GDV_reftransV1_0014674	12	1705.67	5.96231	7.2e-16	NULL	NULL	NULL	NULL	NADH-ubiquinone oxidoreductase chain 1 OS=Oenothera berteroana GN=ND1 PE=2 SV=1	uncharacterized protein LOC107763905 OS=Nicotiana tabacum GN=LOC107763905 PE=4 SV=1
v.corymbosum_GDV_reftransV1_0002905	43.6667	2514	5.95486	3.22e-189	GO:0006122 GO:0022904 GO:0016020 GO:0045275 GO:0009055 GO:0016491 GO:0008121	Biological Process:mitochondrial electron transport, ubiquinol to cytochrome c; Biological Process:respiratory electron transport chain; Cellular Component:membrane; Cellular Component:respiratory chain complex III; Molecular Function:electron carrier activity; Molecular Function:oxidoreductase activity; Molecular Function:ubiquinol-cytochrome-c reductase activity;	IPR005797 IPR005798 IPR016174 IPR027387 IPR030689	Cytochrome b/b6, N-terminal; "Cytochrome b/b6, C-terminal"; "Di-haem cytochrome, transmembrane"; Cytochrome b/b6-like domain; Cytochrome b;	Cytochrome b OS=Solanum tuberosum GN=MT-CYB PE=1 SV=4	Cytochrome b OS=Nicotiana tabacum GN=cob PE=3 SV=1
v.corymbosum_GDV_reftransV1_0036863	88	4934.67	5.93303	2.58e-269	GO:0022900 GO:0016021 GO:0016020 GO:0005507 GO:0005507 GO:0004129 GO:0016491	Biological Process:electron transport chain; Cellular Component:integral component of membrane; Cellular Component:membrane; Molecular Function:copper ion binding; Molecular Function:copper ion binding; Molecular Function:cytochrome-c oxidase activity; Molecular Function:oxidoreductase activity;	IPR001505 IPR002429 IPR008972 IPR011759 IPR014222	Copper centre Cu(A); Cytochrome c oxidase subunit II-like C-terminal; Cupredoxin; "Cytochrome C oxidase subunit II, transmembrane domain"; "Cytochrome c oxidase, subunit II";	Cytochrome c oxidase subunit 2 OS=Arabidopsis thaliana GN=COX2 PE=1 SV=2	NULL
v.corymbosum_GDV_reftransV1_0038082	44.3333	2459	5.89061	6.58e-198	GO:0008152 GO:0016746	Biological Process:metabolic process; "Molecular Function:transferase activity, transferring acyl groups";	IPR002123	Phospholipid/glycerol acyltransferase;	Glycerol-3-phosphate 2-O-acyltransferase 4 OS=Arabidopsis thaliana GN=GPAT4 PE=1 SV=1	NULL
v.corymbosum_GDV_reftransV1_0025062	16.6667	952.667	5.88249	3.07e-105	NULL	NULL	NULL	NULL	Cytochrome P450 71B35 OS=Arabidopsis thaliana GN=CYP71B35 PE=2 SV=1	4-hydroxyphenylacetaldehyde oxime monooxygenase, putative OS=Theobroma cacao GN=TCM_001771 PE=3 SV=1
v.corymbosum_GDV_reftransV1_0005734	4.33333	308.333	5.87894	1.57e-33	GO:0019752 GO:0006520 GO:0016831 GO:0016831 GO:0003824 GO:0030170	Biological Process:carboxylic acid metabolic process; Biological Process:cellular amino acid metabolic process; Molecular Function:carboxy-lyase activity; Molecular Function:carboxy-lyase activity; Molecular Function:catalytic activity; Molecular Function:pyridoxal phosphate binding;	IPR002129 IPR010977 IPR015421 IPR015422 IPR015424 IPR021115	Pyridoxal phosphate-dependent decarboxylase; Aromatic-L-amino-acid decarboxylase; "Pyridoxal phosphate-dependent transferase, major region, subdomain 1"; "Pyridoxal phosphate-dependent transferase, subdomain 2"; Pyridoxal phosphate-dependent transferase; Pyridoxal-phosphate binding site;	Tyrosine/DOPA decarboxylase 2 OS=Papaver somniferum GN=TYDC2 PE=2 SV=1	tyrosine/DOPA decarboxylase 2-like OS=Nelumbo nucifera GN=LOC104588789 PE=4 SV=1
v.corymbosum_GDV_reftransV1_0039241	67	3587	5.86701	0	NULL	NULL	NULL	NULL	Chalcone synthase 2 OS=Solanum lycopersicum GN=CHS2 PE=2 SV=2	Chalcone synthase (Fragment) OS=Phlox drummondii GN=Chs PE=3 SV=1
v.corymbosum_GDV_reftransV1_0012603	7.33333	1379	5.84892	2.97e-13	GO:0016788	Molecular Function:hydrolase activity, acting on ester bonds;	IPR001087	GDSL lipase/esterase;	GDSL esterase/lipase APG OS=Arabidopsis thaliana GN=APG PE=2 SV=1	GDSL esterase/lipase APG OS=Nicotiana sylvestris GN=LOC104212426 PE=4 SV=1
v.corymbosum_GDV_reftransV1_0031448	251	12902.7	5.82775	0	GO:0009094 GO:0004664	Biological Process:L-phenylalanine biosynthetic process; Molecular Function:prephenate dehydratase activity;	IPR001086	Prephenate dehydratase;	Arogenate dehydratase/prephenate dehydratase 6, chloroplastic OS=Arabidopsis thaliana GN=ADT6 PE=1 SV=1	Arogenate dehydratase OS=Vitis vinifera GN=VIT_06s0061g01300 PE=4 SV=1
v.corymbosum_GDV_reftransV1_0023142	0	68.3333	5.82504	3.56e-12	NULL	NULL	IPR022742 IPR029058	Serine aminopeptidase, S33; Alpha/Beta hydrolase fold;	Caffeoylshikimate esterase OS=Arabidopsis thaliana GN=CSE PE=1 SV=1	Putative uncharacterized protein OS=Vitis vinifera GN=VITISV_009388 PE=4 SV=1
v.corymbosum_GDV_reftransV1_0038670	0.333333	82.3333	5.81072	5e-14	NULL	NULL	NULL	NULL	NULL	DUF4283 domain-containing protein/zf-CCHC_4 domain-containing protein (Fragment) OS=Cephalotus follicularis GN=CFOL_v3_36410 PE=4 SV=1
v.corymbosum_GDV_reftransV1_0024059	0.333333	87	5.808	1.07e-13	GO:0006468 GO:0004672	Biological Process:protein phosphorylation; Molecular Function:protein kinase activity;	IPR001245 IPR011009	Serine-threonine/tyrosine-protein kinase, catalytic domain; Protein kinase-like domain;	Probable LRR receptor-like serine/threonine-protein kinase At1g29720 OS=Arabidopsis thaliana GN=RFK1 PE=2 SV=3	NULL
v.corymbosum_GDV_reftransV1_0006391	0	69.3333	5.80668	4.91e-12	NULL	NULL	NULL	NULL	NULL	Uncharacterized protein (Fragment) OS=Baudoinia compniacensis (strain UAMH 10762) GN=BAUCODRAFT_30549 PE=4 SV=1
v.corymbosum_GDV_reftransV1_0024097	81	4548.67	5.80207	7.97e-66	GO:0006559 GO:0005737 GO:0016841 GO:0003824	Biological Process:L-phenylalanine catabolic process; Cellular Component:cytoplasm; Molecular Function:ammonia-lyase activity; Molecular Function:catalytic activity;	IPR001106 IPR005922 IPR008948 IPR023144	Aromatic amino acid lyase; Phenylalanine ammonia-lyase; L-Aspartase-like; "Phenylalanine ammonia-lyase, shielding domain";	Phenylalanine ammonia-lyase OS=Camellia sinensis GN=PAL PE=2 SV=1	NULL
v.corymbosum_GDV_reftransV1_0036675	0	64	5.79934	3.9e-12	GO:0005524 GO:0016887	Molecular Function:ATP binding; Molecular Function:ATPase activity;	IPR003439 IPR003593 IPR027417	ABC transporter-like; AAA+ ATPase domain; P-loop containing nucleoside triphosphate hydrolase;	ABC transporter G family member 40 OS=Oryza sativa subsp. japonica GN=ABCG40 PE=3 SV=2	Uncharacterized protein OS=Solanum lycopersicum PE=3 SV=1
v.corymbosum_GDV_reftransV1_0003276	0	64	5.78193	5.06e-12	NULL	NULL	NULL	NULL	NADH-ubiquinone oxidoreductase 51 kDa subunit, mitochondrial OS=Aspergillus niger GN=NUO51 PE=3 SV=1	NULL
v.corymbosum_GDV_reftransV1_0026151	0	68.6667	5.7777	7.07e-12	NULL	NULL	NULL	NULL	Auxin-responsive protein SAUR32 OS=Arabidopsis thaliana GN=SAUR32 PE=2 SV=1	Uncharacterized protein OS=Prunus persica GN=PRUPE_ppa017538mg PE=4 SV=1
v.corymbosum_GDV_reftransV1_0004301	1	118	5.7739	4.29e-17	GO:0055114 GO:0020037 GO:0005506 GO:0016705	Biological Process:oxidation-reduction process; Molecular Function:heme binding; Molecular Function:iron ion binding; "Molecular Function:oxidoreductase activity, acting on paired donors, with incorporation or reduction of molecular oxygen";	IPR001128 IPR002401 IPR017972	Cytochrome P450; "Cytochrome P450, E-class, group I"; "Cytochrome P450, conserved site";	Alkane hydroxylase MAH1 OS=Arabidopsis thaliana GN=CYP96A15 PE=2 SV=1	alkane hydroxylase MAH1-like OS=Nicotiana tabacum GN=LOC107776323 PE=3 SV=1
v.corymbosum_GDV_reftransV1_0004336	93.3333	4651.67	5.7727	0	GO:0055114 GO:0050660 GO:0016491 GO:0016614	Biological Process:oxidation-reduction process; Molecular Function:flavin adenine dinucleotide binding; Molecular Function:oxidoreductase activity; "Molecular Function:oxidoreductase activity, acting on CH-OH group of donors";	IPR000172 IPR007867 IPR012132 IPR023753	Glucose-methanol-choline oxidoreductase, N-terminal; "Glucose-methanol-choline oxidoreductase, C-terminal"; Glucose-methanol-choline oxidoreductase; FAD/NAD(P)-binding domain;	Protein HOTHEAD OS=Arabidopsis thaliana GN=HTH PE=1 SV=1	Uncharacterized protein OS=Prunus persica GN=PRUPE_ppa003422mg PE=4 SV=1
v.corymbosum_GDV_reftransV1_0025415	47.6667	3781.33	5.76963	2.69e-22	NULL	NULL	IPR006458	Ovate protein family, C-terminal;	Transcription repressor OFP11 OS=Arabidopsis thaliana GN=OFP11 PE=2 SV=1	Ovate protein family, C-terminal OS=Cynara cardunculus var. scolymus GN=Ccrd_017705 PE=4 SV=1
v.corymbosum_GDV_reftransV1_0029661	15.6667	1483.67	5.74315	1.31e-17	NULL	NULL	NULL	NULL	NULL	NULL
v.corymbosum_GDV_reftransV1_0014224	3.66667	244.667	5.74307	2.96e-30	NULL	NULL	NULL	NULL	NULL	NULL
v.corymbosum_GDV_reftransV1_0034663	117.667	5731.33	5.74183	0	GO:0008152 GO:0016746	Biological Process:metabolic process; "Molecular Function:transferase activity, transferring acyl groups";	IPR002123 IPR023214	Phospholipid/glycerol acyltransferase; HAD-like domain;	Glycerol-3-phosphate 2-O-acyltransferase 4 OS=Arabidopsis thaliana GN=GPAT4 PE=1 SV=1	Putative glycerol-3-phosphate O-acyltransferase OS=Echium pitardii GN=GPAT2 PE=2 SV=1
v.corymbosum_GDV_reftransV1_0003185	81.3333	4010.67	5.73563	1.54e-224	GO:0006412 GO:0005840 GO:0003735	Biological Process:translation; Cellular Component:ribosome; Molecular Function:structural constituent of ribosome;	IPR001848 IPR027486	Ribosomal protein S10; Ribosomal protein S10 domain;	Ribosomal protein S10, mitochondrial OS=Pisum sativum GN=RPS10 PE=2 SV=1	Ribosomal protein S10 OS=Vaccinium macrocarpon GN=rps10 PE=4 SV=1
v.corymbosum_GDV_reftransV1_0007452	1	110	5.71705	7.05e-17	NULL	NULL	IPR007112 IPR009009	Expansin/pollen allergen, DPBB domain; "RlpA-like protein, double-psi beta-barrel domain";	NULL	Plant natriuretic peptide A OS=Theobroma cacao GN=TCM_038363 PE=4 SV=1
v.corymbosum_GDV_reftransV1_0039208	1	113.333	5.71685	1.03e-16	NULL	NULL	NULL	NULL	Fatty acid hydroxylase vlmA OS=Lecanicillium sp. GN=vlmA PE=3 SV=1	NULL
v.corymbosum_GDV_reftransV1_0005654	34.3333	1701	5.7127	1.57e-137	GO:0005509 GO:0005544	Molecular Function:calcium ion binding; Molecular Function:calcium-dependent phospholipid binding;	IPR001464 IPR018502	Annexin; Annexin repeat;	Annexin D4 OS=Arabidopsis thaliana GN=ANN4 PE=2 SV=1	Putative uncharacterized protein OS=Vitis vinifera GN=VIT_13s0019g00750 PE=4 SV=1
v.corymbosum_GDV_reftransV1_0035141	3.66667	239.667	5.70666	1e-28	NULL	NULL	IPR006459 IPR006702	Casparian strip membrane protein; Domain of unknown function DUF588;	CASP-like protein 2A1 OS=Vitis vinifera GN=VIT_01s0010g01870 PE=2 SV=1	CASP-like protein OS=Beta vulgaris subsp. vulgaris GN=BVRB_4g095940 PE=3 SV=1
v.corymbosum_GDV_reftransV1_0025738	370.667	17356.7	5.70062	0	NULL	NULL	NULL	NULL	Chalcone synthase OS=Hypericum androsaemum PE=1 SV=1	Chalcone synthase OS=Vaccinium ashei GN=CHS2 PE=2 SV=1
v.corymbosum_GDV_reftransV1_0020712	103.333	4959	5.68581	4.4e-209	NULL	NULL	NULL	NULL	Myb-related protein 306 OS=Antirrhinum majus GN=MYB306 PE=2 SV=1	myb-related protein 306-like OS=Nicotiana tabacum GN=LOC107775566 PE=4 SV=1
v.corymbosum_GDV_reftransV1_0028469	30.6667	1487.33	5.68466	3.27e-143	NULL	NULL	NULL	NULL	NULL	NULL
v.corymbosum_GDV_reftransV1_0018888	19.6667	975.333	5.68006	4.47e-94	GO:0016788	Molecular Function:hydrolase activity, acting on ester bonds;	IPR001087	GDSL lipase/esterase;	GDSL esterase/lipase At2g23540 OS=Arabidopsis thaliana GN=At2g23540 PE=2 SV=1	NULL
v.corymbosum_GDV_reftransV1_0009948	0	62.3333	5.67555	1.97e-11	GO:0000266 GO:0005515	Biological Process:mitochondrial fission; Molecular Function:protein binding;	IPR011990 IPR016543 IPR028058 IPR028061	Tetratricopeptide-like helical domain; Mitochondria fission 1 protein; "Fis1, N-terminal tetratricopeptide repeat"; "Fis1, C-terminal tetratricopeptide repeat";	Mitochondrial fission 1 protein OS=Aspergillus oryzae (strain ATCC 42149 / RIB 40) GN=fis1 PE=3 SV=1	Mitochondrial fission 1 protein OS=Zymoseptoria brevis GN=TI39_contig285g00017 PE=3 SV=1
v.corymbosum_GDV_reftransV1_0005159	0	69.3333	5.66845	3.22e-11	NULL	NULL	NULL	NULL	Delta(12) fatty acid desaturase OS=Mortierella isabellina PE=2 SV=1	Uncharacterized protein OS=Mycosphaerella eumusae GN=AC578_8610 PE=4 SV=1
v.corymbosum_GDV_reftransV1_0009375	5.66667	332.667	5.66002	5.46e-34	NULL	NULL	NULL	NULL	NULL	Uncharacterized protein OS=Dothistroma septosporum (strain NZE10 / CBS 128990) GN=DOTSEDRAFT_72870 PE=4 SV=1
v.corymbosum_GDV_reftransV1_0035618	4.66667	278.667	5.64248	2.8e-30	NULL	NULL	NULL	NULL	NULL	Uncharacterized protein OS=Amborella trichopoda GN=AMTR_s00003p00264210 PE=4 SV=1
v.corymbosum_GDV_reftransV1_0034201	1	108.667	5.63675	5.42e-16	NULL	NULL	NULL	NULL	Glutaredoxin OS=Ricinus communis PE=3 SV=1	Uncharacterized protein OS=Pseudocercospora musae GN=AC579_1591 PE=4 SV=1
v.corymbosum_GDV_reftransV1_0032663	68.3333	3082	5.62327	3.01e-271	NULL	NULL	NULL	NULL	Leucoanthocyanidin dioxygenase OS=Petunia hybrida GN=ANT17 PE=2 SV=1	Leucoanthocyanidin dioxygenase OS=Vaccinium ashei GN=LDOX PE=2 SV=1
v.corymbosum_GDV_reftransV1_0014330	1.33333	120.667	5.62152	2.98e-17	NULL	NULL	NULL	NULL	L-ascorbate oxidase homolog OS=Nicotiana tabacum PE=2 SV=1	Uncharacterized protein OS=Jatropha curcas GN=JCGZ_01829 PE=4 SV=1
v.corymbosum_GDV_reftransV1_0032843	3.33333	215	5.61615	1.79e-25	GO:0006633 GO:0008152 GO:0016020 GO:0003824 GO:0016747	Biological Process:fatty acid biosynthetic process; Biological Process:metabolic process; Cellular Component:membrane; Molecular Function:catalytic activity; "Molecular Function:transferase activity, transferring acyl groups other than amino-acyl groups";	IPR012392 IPR013601 IPR013747 IPR016039	Very-long-chain 3-ketoacyl-CoA synthase; FAE1/Type III polyketide synthase-like protein; "3-Oxoacyl-[acyl-carrier-protein (ACP)] synthase III, C-terminal"; Thiolase-like;	3-ketoacyl-CoA synthase 19 OS=Arabidopsis thaliana GN=KCS19 PE=2 SV=1	3-ketoacyl-CoA synthase OS=Cephalotus follicularis GN=CFOL_v3_20739 PE=3 SV=1
v.corymbosum_GDV_reftransV1_0017527	54.6667	2449.67	5.60111	2.71e-209	GO:0003677	Molecular Function:DNA binding;	IPR001005 IPR009057 IPR017930	SANT/Myb domain; Homeobox domain-like; Myb domain;	Transcription factor MYB3 OS=Arabidopsis thaliana GN=MYB3 PE=1 SV=1	Putative MYB transcription factor OS=Diospyros kaki GN=DkMyb1 PE=2 SV=1
v.corymbosum_GDV_reftransV1_0011284	0	56	5.57639	4.99e-11	NULL	NULL	NULL	NULL	NULL	NULL
v.corymbosum_GDV_reftransV1_0009286	1.33333	119.667	5.56743	1.61e-16	NULL	NULL	IPR024752	Myb/SANT-like domain;	NULL	NULL
v.corymbosum_GDV_reftransV1_0002634	38	1687	5.55833	3.4e-121	GO:0055114 GO:0020037 GO:0005506 GO:0016705	Biological Process:oxidation-reduction process; Molecular Function:heme binding; Molecular Function:iron ion binding; "Molecular Function:oxidoreductase activity, acting on paired donors, with incorporation or reduction of molecular oxygen";	IPR001128 IPR002401 IPR017972	Cytochrome P450; "Cytochrome P450, E-class, group I"; "Cytochrome P450, conserved site";	Cytochrome P450 77A2 OS=Solanum melongena GN=CYP77A2 PE=2 SV=1	Uncharacterized protein OS=Erythranthe guttata GN=MIMGU_mgv1a004860mg PE=3 SV=1
v.corymbosum_GDV_reftransV1_0005455	1.33333	121.333	5.55827	4.6e-16	NULL	NULL	NULL	NULL	Glucan endo-1,3-alpha-glucosidase agn1 OS=Schizosaccharomyces pombe (strain 972 / ATCC 24843) GN=agn1 PE=1 SV=2	Uncharacterized protein OS=Cladophialophora carrionii CBS 160.54 GN=G647_03752 PE=4 SV=1
v.corymbosum_GDV_reftransV1_0005661	0	55.3333	5.55273	6.48e-11	GO:0008610 GO:0055114 GO:0005506 GO:0016491	Biological Process:lipid biosynthetic process; Biological Process:oxidation-reduction process; Molecular Function:iron ion binding; Molecular Function:oxidoreductase activity;	IPR006694	Fatty acid hydroxylase;	Fatty acid hydroxylase vlmA OS=Lecanicillium sp. GN=vlmA PE=3 SV=1	NULL
v.corymbosum_GDV_reftransV1_0002833	0.333333	75.6667	5.52918	4.97e-12	NULL	NULL	NULL	NULL	Sphingosine-1-phosphate lyase OS=Saccharomyces cerevisiae (strain ATCC 204508 / S288c) GN=DPL1 PE=1 SV=1	Uncharacterized protein OS=Dothistroma septosporum (strain NZE10 / CBS 128990) GN=DOTSEDRAFT_68929 PE=3 SV=1
v.corymbosum_GDV_reftransV1_0036880	5	275.667	5.52378	1.82e-30	GO:0055114 GO:0008137 GO:0016651	Biological Process:oxidation-reduction process; Molecular Function:NADH dehydrogenase (ubiquinone) activity; "Molecular Function:oxidoreductase activity, acting on NAD(P)H";	IPR001268 IPR010218 IPR020396	NADH:ubiquinone oxidoreductase, 30kDa subunit; "NADH dehydrogenase, subunit C"; "NADH:ubiquinone oxidoreductase, 30kDa subunit, conserved site";	NADH dehydrogenase [ubiquinone] iron-sulfur protein 3 OS=Arabidopsis thaliana GN=NAD9 PE=1 SV=2	NULL
v.corymbosum_GDV_reftransV1_0001605	405.333	16577.7	5.50035	0	NULL	NULL	IPR004873	BURP domain;	BURP domain-containing protein 3 OS=Oryza sativa subsp. japonica GN=BURP3 PE=2 SV=1	dehydration-responsive protein RD22 OS=Nicotiana sylvestris GN=LOC104214362 PE=4 SV=1
v.corymbosum_GDV_reftransV1_0034793	7.66667	380	5.48529	7.08e-37	NULL	NULL	NULL	NULL	Cytochrome c biogenesis CcmF C-terminal-like mitochondrial protein OS=Arabidopsis thaliana GN=CCMFC PE=1 SV=2	Cytochrome c biogenesis FC OS=Vaccinium macrocarpon GN=ccmFc PE=4 SV=1
v.corymbosum_GDV_reftransV1_0024257	0	56.6667	5.47938	1.76e-10	NULL	NULL	NULL	NULL	Glutathione reductase OS=Neurospora crassa (strain ATCC 24698 / 74-OR23-1A / CBS 708.71 / DSM 1257 / FGSC 987) GN=gtr-1 PE=3 SV=1	Uncharacterized protein OS=Dothistroma septosporum (strain NZE10 / CBS 128990) GN=DOTSEDRAFT_181781 PE=3 SV=1
v.corymbosum_GDV_reftransV1_0038928	0	52.6667	5.47856	1.41e-10	NULL	NULL	NULL	NULL	S-(hydroxymethyl)glutathione dehydrogenase OS=Candida maltosa GN=FDH1 PE=3 SV=1	Uncharacterized protein OS=Verticillium longisporum GN=BN1708_007812 PE=4 SV=1
v.corymbosum_GDV_reftransV1_0004204	20.3333	1143.67	5.46999	1.95e-23	GO:0022900 GO:0016021	Biological Process:electron transport chain; Cellular Component:integral component of membrane;	IPR011759	Cytochrome C oxidase subunit II, transmembrane domain;	NADH-ubiquinone oxidoreductase chain 2 OS=Arabidopsis thaliana GN=ND2 PE=2 SV=2	NADH dehydrogenase subunit 2 OS=Boehmeria nivea GN=Nad2 PE=2 SV=1
v.corymbosum_GDV_reftransV1_0028913	38.3333	1587	5.46758	2.74e-123	NULL	NULL	NULL	NULL	NULL	NULL
v.corymbosum_GDV_reftransV1_0030603	0	55	5.45952	2.09e-10	NULL	NULL	NULL	NULL	Uncharacterized mitochondrial protein AtMg00530 OS=Arabidopsis thaliana GN=AtMg00530 PE=4 SV=1	Putative uncharacterized protein OS=Vitis vinifera GN=VITISV_042145 PE=4 SV=1
v.corymbosum_GDV_reftransV1_0029230	0	58.3333	5.4555	2.56e-10	NULL	NULL	IPR002347 IPR016040	Short-chain dehydrogenase/reductase SDR; NAD(P)-binding domain;	(+)-neomenthol dehydrogenase OS=Arabidopsis thaliana GN=SDR1 PE=1 SV=1	Uncharacterized protein OS=Populus trichocarpa GN=POPTR_0675s00200g PE=3 SV=1
v.corymbosum_GDV_reftransV1_0020897	11.3333	849.667	5.45185	8.37e-16	GO:0008152 GO:0016787	Biological Process:metabolic process; Molecular Function:hydrolase activity;	IPR013094 IPR029058 IPR033140	Alpha/beta hydrolase fold-3; Alpha/Beta hydrolase fold; "Lipase, GDXG, putative serine active site";	Probable carboxylesterase 2 OS=Arabidopsis thaliana GN=CXE2 PE=2 SV=1	NULL
v.corymbosum_GDV_reftransV1_0005678	0	55	5.44661	2.45e-10	NULL	NULL	NULL	NULL	ATP-dependent RNA helicase ded1 OS=Botryotinia fuckeliana (strain B05.10) GN=ded1 PE=3 SV=1	NULL
v.corymbosum_GDV_reftransV1_0011596	1	95.3333	5.44517	2.47e-14	NULL	NULL	IPR009078 IPR012347	Ferritin-like superfamily; Ferritin-related;	Protein rds1 OS=Schizosaccharomyces pombe (strain 972 / ATCC 24843) GN=rds1 PE=2 SV=2	Uncharacterized protein OS=Cyphellophora europaea CBS 101466 GN=HMPREF1541_05356 PE=4 SV=1
v.corymbosum_GDV_reftransV1_0010027	0	58	5.44127	2.98e-10	NULL	NULL	NULL	NULL	NULL	Uncharacterized protein OS=Mycosphaerella eumusae GN=AC578_10050 PE=4 SV=1
v.corymbosum_GDV_reftransV1_0006369	14.3333	611.333	5.42016	2.5e-65	NULL	NULL	NULL	NULL	GDSL esterase/lipase At3g48460 OS=Arabidopsis thaliana GN=At3g48460 PE=2 SV=1	Putative uncharacterized protein OS=Vitis vinifera GN=VIT_17s0000g10060 PE=4 SV=1
v.corymbosum_GDV_reftransV1_0007782	162.667	6315	5.41625	0	GO:0006633 GO:0008152 GO:0016020 GO:0003824 GO:0016747	Biological Process:fatty acid biosynthetic process; Biological Process:metabolic process; Cellular Component:membrane; Molecular Function:catalytic activity; "Molecular Function:transferase activity, transferring acyl groups other than amino-acyl groups";	IPR012392 IPR013601 IPR013747 IPR016039	Very-long-chain 3-ketoacyl-CoA synthase; FAE1/Type III polyketide synthase-like protein; "3-Oxoacyl-[acyl-carrier-protein (ACP)] synthase III, C-terminal"; Thiolase-like;	3-ketoacyl-CoA synthase 1 OS=Arabidopsis thaliana GN=KCS1 PE=1 SV=1	3-ketoacyl-CoA synthase OS=Vitis vinifera GN=VIT_15s0048g02720 PE=3 SV=1
v.corymbosum_GDV_reftransV1_0025061	1	89.3333	5.39609	2.19e-14	GO:0055114 GO:0020037 GO:0005506 GO:0016705	Biological Process:oxidation-reduction process; Molecular Function:heme binding; Molecular Function:iron ion binding; "Molecular Function:oxidoreductase activity, acting on paired donors, with incorporation or reduction of molecular oxygen";	IPR001128 IPR002401 IPR017972	Cytochrome P450; "Cytochrome P450, E-class, group I"; "Cytochrome P450, conserved site";	2-methylbutanal oxime monooxygenase OS=Manihot esculenta GN=CYP71E7 PE=1 SV=1	4-hydroxyphenylacetaldehyde oxime monooxygenase, putative OS=Theobroma cacao GN=TCM_001771 PE=3 SV=1
v.corymbosum_GDV_reftransV1_0000045	274	10304	5.38357	0	NULL	NULL	NULL	NULL	NULL	Uncharacterized protein (Fragment) OS=Lygus hesperus PE=4 SV=1
v.corymbosum_GDV_reftransV1_0036277	0.333333	66.3333	5.38158	2.26e-11	NULL	NULL	NULL	NULL	Flavonoid 3',5'-hydroxylase 2 OS=Petunia hybrida GN=CYP75A3 PE=2 SV=1	Flavonoid 3',5'-hydroxylase OS=Rhododendron x pulchrum GN=RpF3'5'H PE=2 SV=1
v.corymbosum_GDV_reftransV1_0003392	74.3333	3274	5.37249	2.46e-37	GO:0006559 GO:0005737 GO:0016841 GO:0003824	Biological Process:L-phenylalanine catabolic process; Cellular Component:cytoplasm; Molecular Function:ammonia-lyase activity; Molecular Function:catalytic activity;	IPR001106 IPR005922 IPR008948 IPR023144	Aromatic amino acid lyase; Phenylalanine ammonia-lyase; L-Aspartase-like; "Phenylalanine ammonia-lyase, shielding domain";	Phenylalanine ammonia-lyase OS=Camellia sinensis GN=PAL PE=2 SV=1	Phenylalanine ammonia-lyase OS=Vitis vinifera GN=VIT_06s0004g02620 PE=3 SV=1
v.corymbosum_GDV_reftransV1_0024823	82.6667	3685.67	5.37083	1.32e-40	NULL	NULL	NULL	NULL	NULL	Uncharacterized protein OS=Vicia faba PE=4 SV=1
v.corymbosum_GDV_reftransV1_0007610	0	54.3333	5.3689	5.81e-10	NULL	NULL	NULL	NULL	NULL	NULL
v.corymbosum_GDV_reftransV1_0034386	35.3333	1371.67	5.36003	1.56e-119	GO:0006081 GO:0008152 GO:0055114 GO:0004030 GO:0016491	Biological Process:cellular aldehyde metabolic process; Biological Process:metabolic process; Biological Process:oxidation-reduction process; Molecular Function:aldehyde dehydrogenase [NAD(P)+] activity; Molecular Function:oxidoreductase activity;	IPR012394 IPR015590 IPR016161 IPR016162	Aldehyde dehydrogenase NAD(P)-dependent; Aldehyde dehydrogenase domain; Aldehyde/histidinol dehydrogenase; Aldehyde dehydrogenase N-terminal domain;	Aldehyde dehydrogenase family 3 member F1 OS=Arabidopsis thaliana GN=ALDH3F1 PE=2 SV=2	Aldehyde dehydrogenase OS=Daucus carota subsp. sativus GN=DCAR_017329 PE=3 SV=1
v.corymbosum_GDV_reftransV1_0032572	3.66667	195.667	5.34495	9.92e-22	GO:0017004 GO:0017004 GO:0015886 GO:0016020 GO:0020037 GO:0015232	Biological Process:cytochrome complex assembly; Biological Process:cytochrome complex assembly; Biological Process:heme transport; Cellular Component:membrane; Molecular Function:heme binding; Molecular Function:heme transporter activity;	IPR002541 IPR003567 IPR003569	Cytochrome c assembly protein; Cytochrome c-type biogenesis protein; "Probable cytochrome c biosynthesis protein, plants";	Probable cytochrome c biosynthesis protein OS=Oenothera berteroana PE=2 SV=3	Putative uncharacterized protein OS=Ricinus communis GN=RCOM_2091740 PE=4 SV=1
v.corymbosum_GDV_reftransV1_0027096	91.3333	3364.33	5.33948	2.52e-296	NULL	NULL	IPR029063	S-adenosyl-L-methionine-dependent methyltransferase;	NULL	uncharacterized protein LOC104593592 OS=Nelumbo nucifera GN=LOC104593592 PE=4 SV=1
v.corymbosum_GDV_reftransV1_0038996	51	2379.33	5.33511	2.67e-29	GO:0003677	Molecular Function:DNA binding;	IPR001005 IPR009057 IPR017930	SANT/Myb domain; Homeobox domain-like; Myb domain;	Transcription repressor MYB5 OS=Arabidopsis thaliana GN=MYB5 PE=1 SV=1	Transcription factor MYB9 (Fragment) OS=Vaccinium corymbosum GN=MYB9 PE=2 SV=1
v.corymbosum_GDV_reftransV1_0037365	0.333333	63	5.33194	3.5e-11	GO:0009058 GO:0005978 GO:0008878 GO:0016779	Biological Process:biosynthetic process; Biological Process:glycogen biosynthetic process; Molecular Function:glucose-1-phosphate adenylyltransferase activity; Molecular Function:nucleotidyltransferase activity;	IPR005835 IPR005836 IPR029044	Nucleotidyl transferase domain; "ADP-glucose pyrophosphorylase, conserved site"; Nucleotide-diphospho-sugar transferases;	Inactive glucose-1-phosphate adenylyltransferase small subunit 2, chloroplastic OS=Arabidopsis thaliana GN=APS2 PE=1 SV=1	Glucose-1-phosphate adenylyltransferase, putative OS=Ricinus communis GN=RCOM_0211400 PE=4 SV=1
v.corymbosum_GDV_reftransV1_0016597	129.667	4741.67	5.32873	4.04e-284	GO:0006633 GO:0008152 GO:0016020 GO:0003824 GO:0016747	Biological Process:fatty acid biosynthetic process; Biological Process:metabolic process; Cellular Component:membrane; Molecular Function:catalytic activity; "Molecular Function:transferase activity, transferring acyl groups other than amino-acyl groups";	IPR012392 IPR013601 IPR013747 IPR016039	Very-long-chain 3-ketoacyl-CoA synthase; FAE1/Type III polyketide synthase-like protein; "3-Oxoacyl-[acyl-carrier-protein (ACP)] synthase III, C-terminal"; Thiolase-like;	3-ketoacyl-CoA synthase 6 OS=Arabidopsis thaliana GN=CUT1 PE=1 SV=1	3-ketoacyl-CoA synthase OS=Arachis hypogaea GN=kcs PE=2 SV=1
v.corymbosum_GDV_reftransV1_0019022	26.6667	1017.33	5.32103	6.56e-97	GO:0003677	Molecular Function:DNA binding;	IPR001005 IPR009057 IPR017877 IPR017930	SANT/Myb domain; Homeobox domain-like; Myb-like domain; Myb domain;	Transcription repressor MYB5 OS=Arabidopsis thaliana GN=MYB5 PE=1 SV=1	Transcription factor MYB9 (Fragment) OS=Vaccinium corymbosum GN=MYB9 PE=2 SV=1
v.corymbosum_GDV_reftransV1_0005243	55.3333	2033.33	5.31781	2.46e-182	GO:0006355 GO:0003677 GO:0008289 GO:0043565	Biological Process:regulation of transcription, DNA-templated; Molecular Function:DNA binding; Molecular Function:lipid binding; Molecular Function:sequence-specific DNA binding;	IPR001356 IPR002913 IPR009057 IPR017970 IPR023393	Homeobox domain; START domain; Homeobox domain-like; "Homeobox, conserved site"; START-like domain;	Homeobox-leucine zipper protein ROC3 OS=Oryza sativa subsp. indica GN=ROC3 PE=3 SV=2	Putative uncharacterized protein OS=Vitis vinifera GN=VIT_02s0012g02030 PE=4 SV=1
v.corymbosum_GDV_reftransV1_0004470	0	49	5.31685	7.92e-10	NULL	NULL	NULL	NULL	Sphingosine-1-phosphate lyase OS=Arabidopsis thaliana GN=DPL1 PE=1 SV=1	NULL
v.corymbosum_GDV_reftransV1_0033189	25	1176.67	5.30929	3.33e-26	NULL	NULL	NULL	NULL	NULL	Uncharacterized protein OS=Jatropha curcas GN=JCGZ_02201 PE=4 SV=1
v.corymbosum_GDV_reftransV1_0032129	64.6667	2688.67	5.30718	1.88e-39	NULL	NULL	NULL	NULL	NULL	NULL
v.corymbosum_GDV_reftransV1_0038410	5.66667	265.333	5.30017	5.45e-27	NULL	NULL	NULL	NULL	NADP-dependent oxidoreductase RED1 OS=Cochliobolus heterostrophus (strain C4 / ATCC 48331 / race T) GN=RED1 PE=3 SV=1	NULL
v.corymbosum_GDV_reftransV1_0033240	2.66667	153.667	5.30014	1.6e-18	NULL	NULL	NULL	NULL	NULL	NULL
v.corymbosum_GDV_reftransV1_0004935	0	47.3333	5.29242	9.55e-10	NULL	NULL	NULL	NULL	3-phytase A OS=Thielavia heterothallica GN=PHYA PE=1 SV=1	Uncharacterized protein OS=Dothistroma septosporum (strain NZE10 / CBS 128990) GN=DOTSEDRAFT_68663 PE=3 SV=1
v.corymbosum_GDV_reftransV1_0006312	0	52	5.2744	1.5e-09	NULL	NULL	NULL	NULL	NULL	Uncharacterized protein (Fragment) OS=Zymoseptoria tritici (strain CBS 115943 / IPO323) GN=MYCGRDRAFT_14920 PE=4 SV=1
v.corymbosum_GDV_reftransV1_0007363	15.3333	1158	5.26797	2.97e-13	NULL	NULL	IPR004873	BURP domain;	BURP domain protein RD22 OS=Arabidopsis thaliana GN=RD22 PE=2 SV=1	RD22-like protein OS=Camellia sinensis PE=2 SV=1
v.corymbosum_GDV_reftransV1_0014258	39	1421.33	5.26601	7.66e-103	NULL	NULL	NULL	NULL	NULL	Putative uncharacterized protein OS=Vitis vinifera GN=VIT_08s0007g02600 PE=4 SV=1
v.corymbosum_GDV_reftransV1_0038427	0.666667	70.6667	5.26305	3.22e-12	GO:0016020 GO:0005524 GO:0016887	Cellular Component:membrane; Molecular Function:ATP binding; Molecular Function:ATPase activity;	IPR003439 IPR013525 IPR027417	ABC transporter-like; ABC-2 type transporter; P-loop containing nucleoside triphosphate hydrolase;	Pleiotropic drug resistance protein 2 OS=Nicotiana plumbaginifolia GN=PDR2 PE=2 SV=1	Pleiotropic drug resistance 11 isoform 1 OS=Theobroma cacao GN=TCM_022498 PE=3 SV=1
v.corymbosum_GDV_reftransV1_0017703	19.3333	2383.67	5.26002	1.8e-10	GO:0005874 GO:0005488	Cellular Component:microtubule; Molecular Function:binding;	IPR011989 IPR016024 IPR026003 IPR033337 IPR034085	Armadillo-like helical; Armadillo-type fold; HEAT repeat associated with sister chromatid cohesion protein; MT-associated protein TORTIFOLIA1/SPIRAL2-like; TOG domain;	TORTIFOLIA1-like protein 2 OS=Arabidopsis thaliana GN=TOR1L2 PE=4 SV=1	Putative uncharacterized protein OS=Vitis vinifera GN=VIT_11s0065g00460 PE=4 SV=1
v.corymbosum_GDV_reftransV1_0005795	0	49	5.25396	1.62e-09	NULL	NULL	NULL	NULL	Acid phosphatase OS=Aspergillus ficuum GN=aphA PE=1 SV=1	Purple acid phosphatase OS=Rasamsonia emersonii CBS 393.64 GN=T310_0764 PE=3 SV=1
v.corymbosum_GDV_reftransV1_0000664	13.3333	515.667	5.23977	7.04e-51	NULL	NULL	IPR000477 IPR005135 IPR026960	Reverse transcriptase domain; Endonuclease/exonuclease/phosphatase; Reverse transcriptase zinc-binding domain;	LINE-1 retrotransposable element ORF2 protein OS=Homo sapiens PE=1 SV=1	Uncharacterized protein OS=Beta vulgaris subsp. vulgaris PE=4 SV=1
v.corymbosum_GDV_reftransV1_0007179	0	48.6667	5.23423	1.97e-09	NULL	NULL	NULL	NULL	Probable FAD-binding monooxygenase AlmA OS=Acinetobacter sp. GN=almA PE=3 SV=1	Flavin-binding monooxygenase like protein OS=Zymoseptoria brevis GN=TI39_contig4480g00001 PE=4 SV=1
v.corymbosum_GDV_reftransV1_0033013	0	45.3333	5.17134	3.29e-09	NULL	NULL	NULL	NULL	Disease resistance protein RPM1 OS=Arabidopsis thaliana GN=RPM1 PE=1 SV=1	Uncharacterized protein OS=Populus trichocarpa GN=POPTR_0001s03710g PE=3 SV=1
v.corymbosum_GDV_reftransV1_0011261	2	121.667	5.16891	4.4e-15	NULL	NULL	NULL	NULL	Alcohol dehydrogenase OS=Geobacillus stearothermophilus PE=1 SV=1	NULL
v.corymbosum_GDV_reftransV1_0014417	0	48	5.16048	4.19e-09	GO:0008152 GO:0016746	Biological Process:metabolic process; "Molecular Function:transferase activity, transferring acyl groups";	IPR002123	Phospholipid/glycerol acyltransferase;	Glycerol-3-phosphate acyltransferase 1 OS=Arabidopsis thaliana GN=GPAT1 PE=1 SV=1	Phospholipid/glycerol acyltransferase family protein OS=Populus trichocarpa GN=POPTR_0005s22390g PE=4 SV=2
v.corymbosum_GDV_reftransV1_0019892	27	921.333	5.16035	3.22e-79	NULL	NULL	NULL	NULL	NULL	Uncharacterized protein OS=Phaseolus angularis GN=LR48_Vigan02g055800 PE=4 SV=1
v.corymbosum_GDV_reftransV1_0011489	12.6667	454.667	5.15096	9.52e-48	NULL	NULL	NULL	NULL	NULL	Putative gtp-binding protein OS=Diplodia seriata GN=BK809_0006743 PE=4 SV=1
v.corymbosum_GDV_reftransV1_0032946	19	646	5.13189	1.95e-67	NULL	NULL	NULL	NULL	Short-chain dehydrogenase TIC 32, chloroplastic OS=Pisum sativum GN=TIC32 PE=1 SV=1	Uncharacterized protein OS=Coffea canephora GN=GSCOC_T00023554001 PE=3 SV=1
v.corymbosum_GDV_reftransV1_0037035	15	535.333	5.1235	8.42e-47	NULL	NULL	NULL	NULL	NULL	Uncharacterized protein OS=Coffea canephora GN=GSCOC_T00027156001 PE=4 SV=1
v.corymbosum_GDV_reftransV1_0038523	0	43.3333	5.12133	4.97e-09	NULL	NULL	NULL	NULL	GDSL esterase/lipase At5g55050 OS=Arabidopsis thaliana GN=At5g55050 PE=2 SV=1	GDSL esterase/lipase At5g55050-like OS=Nelumbo nucifera GN=LOC104612768 PE=4 SV=1
v.corymbosum_GDV_reftransV1_0025517	18	625.667	5.11443	1.78e-53	NULL	NULL	NULL	NULL	Transcription factor MYB113 OS=Arabidopsis thaliana GN=MYB113 PE=1 SV=1	Transcription factor MYB1 (Fragment) OS=Vaccinium corymbosum GN=MYB1 PE=2 SV=1
v.corymbosum_GDV_reftransV1_0001924	24	791	5.10762	8.09e-78	GO:0005975 GO:0005975 GO:0071704 GO:0016868 GO:0016868	Biological Process:carbohydrate metabolic process; Biological Process:carbohydrate metabolic process; Biological Process:organic substance metabolic process; "Molecular Function:intramolecular transferase activity, phosphotransferases"; "Molecular Function:intramolecular transferase activity, phosphotransferases";	IPR005841 IPR005843 IPR005845 IPR005846 IPR016055	Alpha-D-phosphohexomutase superfamily; "Alpha-D-phosphohexomutase, C-terminal"; "Alpha-D-phosphohexomutase, alpha/beta/alpha domain II"; "Alpha-D-phosphohexomutase, alpha/beta/alpha domain III"; "Alpha-D-phosphohexomutase, alpha/beta/alpha I/II/III";	Phosphoglucomutase OS=Neosartorya fumigata (strain ATCC MYA-4609 / Af293 / CBS 101355 / FGSC A1100) GN=pgmA PE=3 SV=1	Phosphoglucomutase like protein OS=Zymoseptoria brevis GN=TI39_contig5865g00008 PE=3 SV=1
v.corymbosum_GDV_reftransV1_0002134	0	44.6667	5.10202	6.59e-09	NULL	NULL	NULL	NULL	L-fucose permease OS=Haemophilus influenzae (strain ATCC 51907 / DSM 11121 / KW20 / Rd) GN=fucP PE=3 SV=1	L-fucose:H+ symporter permease-like protein OS=Aureobasidium pullulans EXF-150 GN=M438DRAFT_314287 PE=4 SV=1
v.corymbosum_GDV_reftransV1_0037153	9.66667	349	5.10116	3.09e-37	NULL	NULL	NULL	NULL	Cytochrome b OS=Solanum tuberosum GN=MT-CYB PE=1 SV=4	Apocytochrome b OS=Vaccinium macrocarpon GN=cob PE=4 SV=1
v.corymbosum_GDV_reftransV1_0013636	1.66667	250.667	5.09716	3.12e-09	NULL	NULL	NULL	NULL	Cytochrome P450 81E8 OS=Medicago truncatula GN=CYP81E8 PE=2 SV=1	Uncharacterized protein OS=Erythranthe guttata GN=MIMGU_mgv1a010889mg PE=4 SV=1
v.corymbosum_GDV_reftransV1_0001453	0	42.6667	5.09363	6.39e-09	NULL	NULL	NULL	NULL	Protein BRASSINOSTEROid INSENSITIVE 1 OS=Arabidopsis thaliana GN=BRI1 PE=1 SV=1	Uncharacterized protein OS=Populus trichocarpa GN=POPTR_0012s00800g PE=4 SV=1
v.corymbosum_GDV_reftransV1_0018206	4.33333	183.667	5.08256	3.72e-21	NULL	NULL	NULL	NULL	NULL	NULL
v.corymbosum_GDV_reftransV1_0002017	6	1000.67	5.08202	7.14e-09	GO:0006952 GO:0009607	Biological Process:defense response; Biological Process:response to biotic stimulus;	IPR000916 IPR023393 IPR024949	Bet v I/Major latex protein; START-like domain; Bet v I type allergen;	MLP-like protein 423 OS=Arabidopsis thaliana GN=MLP423 PE=2 SV=1	MLP-like protein 423 OS=Nicotiana tabacum GN=LOC107801079 PE=4 SV=1
v.corymbosum_GDV_reftransV1_0013403	0	44.6667	5.07893	8.21e-09	NULL	NULL	NULL	NULL	LOB domain-containing protein 6 OS=Arabidopsis thaliana GN=LBD6 PE=1 SV=1	Uncharacterized protein OS=Prunus persica GN=PRUPE_ppa027059mg PE=4 SV=1
v.corymbosum_GDV_reftransV1_0018036	62.6667	1960.67	5.07793	5.74e-121	GO:0006810 GO:0016020 GO:0005215	Biological Process:transport; Cellular Component:membrane; Molecular Function:transporter activity;	IPR000109 IPR020846	Proton-dependent oligopeptide transporter family; Major facilitator superfamily domain;	Protein NRT1/ PTR FAMILY 6.1 OS=Arabidopsis thaliana GN=NPF6.1 PE=2 SV=1	Uncharacterized protein OS=Coffea canephora GN=GSCOC_T00001041001 PE=4 SV=1
v.corymbosum_GDV_reftransV1_0009903	2.66667	134.333	5.07635	2.36e-16	NULL	NULL	NULL	NULL	3-phytase A OS=Thielavia heterothallica GN=PHYA PE=1 SV=1	Uncharacterized protein OS=Mycosphaerella eumusae GN=AC578_7967 PE=3 SV=1
v.corymbosum_GDV_reftransV1_0002039	23	749.667	5.06725	9.07e-57	NULL	NULL	IPR016140	Bifunctional inhibitor/plant lipid transfer protein/seed storage helical domain;	Non-specific lipid transfer protein GPI-anchored 2 OS=Arabidopsis thaliana GN=LTPG2 PE=2 SV=1	Uncharacterized protein OS=Citrus sinensis GN=CISIN_1g029668mg PE=4 SV=1
v.corymbosum_GDV_reftransV1_0008040	0	42.6667	5.04304	1.07e-08	NULL	NULL	NULL	NULL	1,3-beta-glucan synthase component FKS1 OS=Aspergillus niger (strain CBS 513.88 / FGSC A1513) GN=fksA PE=3 SV=1	Glycosyltransferase family 48 protein OS=Pseudocercospora fijiensis (strain CIRAD86) GN=MYCFidRAFT_216979 PE=4 SV=1
v.corymbosum_GDV_reftransV1_0020069	2.33333	125.667	5.0427	1.22e-14	NULL	NULL	IPR008030 IPR016040	NmrA-like domain; NAD(P)-binding domain;	Isoeugenol synthase 1 OS=Petunia hybrida GN=IGS1 PE=1 SV=1	NULL
v.corymbosum_GDV_reftransV1_0003741	1.66667	98	5.03959	4.76e-13	NULL	NULL	NULL	NULL	Pleiotropic drug resistance protein 2 OS=Nicotiana plumbaginifolia GN=PDR2 PE=2 SV=1	pleiotropic drug resistance protein 2-like OS=Nelumbo nucifera GN=LOC104586926 PE=4 SV=1
v.corymbosum_GDV_reftransV1_0007654	2.33333	115.333	5.0389	1.44e-15	GO:0006412 GO:0005622 GO:0005840 GO:0003735	Biological Process:translation; Cellular Component:intracellular; Cellular Component:ribosome; Molecular Function:structural constituent of ribosome;	IPR000509	Ribosomal protein L36e;	60S ribosomal protein L36 OS=Trichoderma hamatum GN=rpl36 PE=3 SV=1	60S ribosomal protein L36 OS=Dothistroma septosporum (strain NZE10 / CBS 128990) GN=DOTSEDRAFT_75371 PE=3 SV=1
v.corymbosum_GDV_reftransV1_0003836	45.6667	1432.33	5.03725	3.33e-87	GO:0055114 GO:0006801 GO:0046872 GO:0004784	Biological Process:oxidation-reduction process; Biological Process:superoxide metabolic process; Molecular Function:metal ion binding; Molecular Function:superoxide dismutase activity;	IPR001424 IPR018152	Superoxide dismutase, copper/zinc binding domain; "Superoxide dismutase, copper/zinc, binding site";	Superoxide dismutase [Cu-Zn] OS=Cordyceps militaris GN=SOD1 PE=2 SV=3	Superoxide dismutase [Cu-Zn] OS=Zymoseptoria brevis GN=TI39_contig41g00018 PE=3 SV=1
v.corymbosum_GDV_reftransV1_0012189	0	46.3333	5.02928	1.46e-08	NULL	NULL	NULL	NULL	NULL	NULL
v.corymbosum_GDV_reftransV1_0005862	22.3333	700.667	5.02062	5.15e-63	NULL	NULL	NULL	NULL	Berberine bridge enzyme-like 19 OS=Arabidopsis thaliana GN=At4g20830 PE=1 SV=2	Reticuline oxidase-like protein OS=Cajanus cajan GN=KK1_026105 PE=3 SV=1
v.corymbosum_GDV_reftransV1_0034166	16.6667	541.333	5.00233	4.38e-42	GO:0005515	Molecular Function:protein binding;	IPR001611 IPR003591 IPR013210 IPR032675	Leucine-rich repeat; "Leucine-rich repeat, typical subtype"; "Leucine-rich repeat-containing N-terminal, plant-type"; "Leucine-rich repeat domain, L domain-like";	Receptor-like protein 12 OS=Arabidopsis thaliana GN=RLP12 PE=2 SV=2	Putative uncharacterized protein OS=Vitis vinifera GN=VITISV_022039 PE=4 SV=1
v.corymbosum_GDV_reftransV1_0027278	51.3333	2185	4.99099	3.54e-17	NULL	NULL	NULL	NULL	NULL	NULL
v.corymbosum_GDV_reftransV1_0004898	0	41	4.98594	1.76e-08	NULL	NULL	NULL	NULL	NULL	NULL
v.corymbosum_GDV_reftransV1_0029385	59	1732.33	4.98583	6.72e-130	NULL	NULL	NULL	NULL	Cytochrome P450 89A9 OS=Arabidopsis thaliana GN=CYP89A9 PE=2 SV=1	cytochrome P450 89A2-like OS=Nicotiana tabacum GN=LOC107799788 PE=3 SV=1
v.corymbosum_GDV_reftransV1_0000682	0	41.6667	4.97855	1.96e-08	GO:0004601	Molecular Function:peroxidase activity;	IPR000028	Chloroperoxidase;	Aromatic peroxygenase OS=Agrocybe aegerita GN=APO1 PE=1 SV=1	Cloroperoxidase (Fragment) OS=Sphaerulina musiva (strain SO2202) GN=SEPMUDRAFT_20042 PE=4 SV=1
v.corymbosum_GDV_reftransV1_0001137	0	41.3333	4.95338	2.45e-08	NULL	NULL	NULL	NULL	Uncharacterized sugar kinase YDR109C OS=Saccharomyces cerevisiae (strain ATCC 204508 / S288c) GN=YDR109C PE=1 SV=1	Uncharacterized protein OS=Zymoseptoria tritici (strain CBS 115943 / IPO323) GN=MYCGRDRAFT_69281 PE=4 SV=1
v.corymbosum_GDV_reftransV1_0038918	20.6667	627.667	4.94946	1.02e-49	NULL	NULL	NULL	NULL	Minor allergen Alt a 7 OS=Alternaria alternata GN=ALTA7 PE=1 SV=1	Minor allergen alt a 7 like protein OS=Zymoseptoria brevis GN=TI39_contig394g00003 PE=4 SV=1
v.corymbosum_GDV_reftransV1_0002560	32.3333	987.333	4.94677	3.69e-56	NULL	NULL	IPR016095 IPR023673 IPR023674 IPR028364	Ribosomal protein L1, 3-layer alpha/beta-sandwich; "Ribosomal protein L1, conserved site"; Ribosomal protein L1-like; Ribosomal protein L1/ribosomal biogenesis protein;	60S ribosomal protein L10a OS=Neurospora crassa (strain ATCC 24698 / 74-OR23-1A / CBS 708.71 / DSM 1257 / FGSC 987) GN=crp-74 PE=3 SV=1	Ribosomal protein OS=Mycosphaerella eumusae GN=AC578_3624 PE=3 SV=1
v.corymbosum_GDV_reftransV1_0009380	0	39	4.94268	2.42e-08	NULL	NULL	NULL	NULL	4-aminobutyrate aminotransferase OS=Emericella nidulans (strain FGSC A4 / ATCC 38163 / CBS 112.46 / NRRL 194 / M139) GN=gatA PE=3 SV=1	Uncharacterized protein OS=Phaeosphaeria nodorum (strain SN15 / ATCC MYA-4574 / FGSC 10173) GN=SNOG_01821 PE=3 SV=1
v.corymbosum_GDV_reftransV1_0009134	0.666667	59	4.94216	2.79e-10	NULL	NULL	NULL	NULL	Mediator of RNA polymerase II transcription subunit 33A OS=Arabidopsis thaliana GN=MED33A PE=1 SV=1	Putative uncharacterized protein OS=Vitis vinifera GN=VIT_08s0056g00240 PE=4 SV=1
v.corymbosum_GDV_reftransV1_0038416	12.3333	389.667	4.93823	7.83e-37	NULL	NULL	NULL	NULL	Guanine nucleotide-binding protein subunit beta-like protein OS=Neurospora crassa (strain ATCC 24698 / 74-OR23-1A / CBS 708.71 / DSM 1257 / FGSC 987) GN=cpc-2 PE=3 SV=1	Uncharacterized protein OS=Pseudocercospora musae GN=AC579_5789 PE=4 SV=1
v.corymbosum_GDV_reftransV1_0003587	66	1902.33	4.93436	7.21e-109	NULL	NULL	NULL	NULL	Plasma membrane proteolipid 3 OS=Neurospora crassa (strain ATCC 24698 / 74-OR23-1A / CBS 708.71 / DSM 1257 / FGSC 987) GN=pmp-1 PE=3 SV=1	Uncharacterized protein OS=Tulasnella calospora MUT 4182 GN=M407DRAFT_245993 PE=4 SV=1
v.corymbosum_GDV_reftransV1_0012510	0.333333	51.3333	4.93312	3.83e-09	GO:0004601	Molecular Function:peroxidase activity;	IPR000028	Chloroperoxidase;	Aromatic peroxygenase (Fragments) OS=Coprinellus radians GN=APO PE=1 SV=2	Uncharacterized protein OS=Aureobasidium subglaciale EXF-2481 GN=AUEXF2481DRAFT_2770 PE=4 SV=1
v.corymbosum_GDV_reftransV1_0004340	2.33333	112.667	4.92843	1.36e-13	NULL	NULL	NULL	NULL	NULL	WGS project CABT00000000 data, contig 2.33 OS=Sordaria macrospora (strain ATCC MYA-333 / DSM 997 / K(L3346) / K-hell) GN=SMAC_06154 PE=4 SV=1
v.corymbosum_GDV_reftransV1_0037645	0	40	4.9268	2.96e-08	NULL	NULL	NULL	NULL	1,3-beta-glucanosyltransferase gel3 OS=Neosartorya fumigata (strain CEA10 / CBS 144.89 / FGSC A1163) GN=gel3 PE=1 SV=1	1,3-beta-glucanosyltransferase OS=Cladophialophora yegresii CBS 114405 GN=A1O7_03807 PE=3 SV=1
v.corymbosum_GDV_reftransV1_0034226	5.33333	201	4.92331	8.3e-20	GO:0015986 GO:0045261 GO:0046933	Biological Process:ATP synthesis coupled proton transport; "Cellular Component:proton-transporting ATP synthase complex, catalytic core F(1)"; "Molecular Function:proton-transporting ATP synthase activity, rotational mechanism";	IPR000131 IPR023632	ATP synthase, F1 complex, gamma subunit; "ATP synthase, F1 complex, gamma subunit conserved site";	ATP synthase gamma chain 1, chloroplastic OS=Arabidopsis thaliana GN=ATPC1 PE=1 SV=1	Uncharacterized protein OS=Jatropha curcas GN=JCGZ_21217 PE=3 SV=1
v.corymbosum_GDV_reftransV1_0024194	53.6667	1507.33	4.92274	9.23e-136	GO:0003676	Molecular Function:nucleic acid binding;	IPR000504	RNA recognition motif domain;	Protein vip1 OS=Schizosaccharomyces pombe (strain 972 / ATCC 24843) GN=vip1 PE=1 SV=1	Uncharacterized protein OS=Baudoinia compniacensis (strain UAMH 10762) GN=BAUCODRAFT_151038 PE=4 SV=1
v.corymbosum_GDV_reftransV1_0032165	4.66667	179.667	4.92253	1.44e-19	NULL	NULL	IPR021881	NPK1-activating kinesin-like protein, C-terminal;	Kinesin-like protein KIN-7G OS=Arabidopsis thaliana GN=KIN7G PE=2 SV=1	Kinesin-like protein OS=Daucus carota subsp. sativus GN=DCAR_017343 PE=3 SV=1
v.corymbosum_GDV_reftransV1_0013266	3	132	4.91364	1.59e-15	NULL	NULL	NULL	NULL	LRR receptor-like serine/threonine-protein kinase FLS2 OS=Arabidopsis thaliana GN=FLS2 PE=1 SV=1	NULL
v.corymbosum_GDV_reftransV1_0010771	0	46.6667	4.91325	4.37e-08	NULL	NULL	NULL	NULL	Cell wall protein SED1 OS=Saccharomyces cerevisiae (strain ATCC 204508 / S288c) GN=SED1 PE=1 SV=1	SED1 protein OS=Saccharomyces cerevisiae GN=SED1 PE=4 SV=1
v.corymbosum_GDV_reftransV1_0013816	247.667	6724	4.90869	0	NULL	NULL	NULL	NULL	Phenylalanine ammonia-lyase OS=Camellia sinensis GN=PAL PE=2 SV=1	Phenylalanine ammonia-lyase OS=Catharanthus roseus PE=2 SV=1
v.corymbosum_GDV_reftransV1_0029288	5.66667	215.667	4.90669	4.27e-19	NULL	NULL	IPR026960	Reverse transcriptase zinc-binding domain;	NULL	NULL
v.corymbosum_GDV_reftransV1_0020776	21	631.667	4.90377	7.85e-45	GO:0042773 GO:0055114 GO:0008137	Biological Process:ATP synthesis coupled electron transport; Biological Process:oxidation-reduction process; Molecular Function:NADH dehydrogenase (ubiquinone) activity;	IPR001750 IPR003918 IPR010227	NADH:quinone oxidoreductase/Mrp antiporter, membrane subunit; NADH:ubiquinone oxidoreductase; "NADH-quinone oxidoreductase, chain M/4";	NADH-ubiquinone oxidoreductase chain 4 OS=Triticum aestivum GN=ND4 PE=2 SV=2	Uncharacterized protein (Fragment) OS=Cynara cardunculus var. scolymus GN=Ccrd_001132 PE=4 SV=1
v.corymbosum_GDV_reftransV1_0012605	250.667	7751.67	4.90121	5e-36	NULL	NULL	NULL	NULL	Glucose-repressible gene protein OS=Neurospora crassa (strain ATCC 24698 / 74-OR23-1A / CBS 708.71 / DSM 1257 / FGSC 987) GN=grg-1 PE=2 SV=1	Uncharacterized protein OS=Pyrenophora tritici-repentis (strain Pt-1C-BFP) GN=PTRG_00335 PE=4 SV=1
v.corymbosum_GDV_reftransV1_0014451	4.66667	175	4.89675	3.88e-18	NULL	NULL	NULL	NULL	Aconitate hydratase, mitochondrial OS=Arthroderma benhamiae (strain ATCC MYA-4681 / CBS 112371) GN=ARB_07441 PE=1 SV=1	Aconitate hydratase, mitochondrial OS=Zymoseptoria tritici (strain CBS 115943 / IPO323) GN=ACO1 PE=3 SV=1
v.corymbosum_GDV_reftransV1_0015070	0	39.3333	4.89406	3.9e-08	NULL	NULL	NULL	NULL	NULL	NULL
v.corymbosum_GDV_reftransV1_0012354	8.33333	277	4.88316	5.93e-25	NULL	NULL	NULL	NULL	Oleoyl-acyl carrier protein thioesterase, chloroplastic (Fragment) OS=Coriandrum sativum GN=FATA PE=2 SV=1	Acyl-[acyl-carrier-protein] hydrolase OS=Coffea canephora GN=GSCOC_T00016403001 PE=3 SV=1
v.corymbosum_GDV_reftransV1_0030069	19	542.667	4.88013	6.91e-58	GO:0016788	Molecular Function:hydrolase activity, acting on ester bonds;	IPR001087 IPR013830	GDSL lipase/esterase; SGNH hydrolase-type esterase domain;	GDSL esterase/lipase At3g48460 OS=Arabidopsis thaliana GN=At3g48460 PE=2 SV=1	NULL
v.corymbosum_GDV_reftransV1_0023880	6.33333	878	4.87217	2.81e-08	GO:0016020 GO:0005524 GO:0016887	Cellular Component:membrane; Molecular Function:ATP binding; Molecular Function:ATPase activity;	IPR003439 IPR003593 IPR013525 IPR017871 IPR027417	ABC transporter-like; AAA+ ATPase domain; ABC-2 type transporter; "ABC transporter, conserved site"; P-loop containing nucleoside triphosphate hydrolase;	ABC transporter G family member 15 OS=Arabidopsis thaliana GN=ABCG15 PE=2 SV=2	ABC transporter G family member 15-like OS=Cucumis melo GN=LOC103491495 PE=4 SV=1
v.corymbosum_GDV_reftransV1_0008051	156.333	4204.33	4.86862	4.72e-184	GO:0016747	Molecular Function:transferase activity, transferring acyl groups other than amino-acyl groups;	IPR003480	Transferase;	Acetyl-CoA-benzylalcohol acetyltransferase OS=Clarkia breweri GN=BEAT PE=1 SV=1	Uncharacterized protein OS=Daucus carota subsp. sativus GN=DCAR_000929 PE=4 SV=1
v.corymbosum_GDV_reftransV1_0022758	6.66667	231	4.84807	2.13e-21	NULL	NULL	IPR004265	Plant disease resistance response protein;	Dirigent protein 21 OS=Arabidopsis thaliana GN=DIR21 PE=3 SV=1	Dirigent protein OS=Nicotiana tabacum GN=LOC107828106 PE=3 SV=1
v.corymbosum_GDV_reftransV1_0019540	20.3333	570.333	4.84449	7.45e-52	GO:0055114 GO:0016020	Biological Process:oxidation-reduction process; Cellular Component:membrane;	IPR001694 IPR018086	NADH:ubiquinone oxidoreductase, subunit 1/F420H2 oxidoreductase subunit H; "NADH:ubiquinone oxidoreductase, subunit 1, conserved site";	NADH-ubiquinone oxidoreductase chain 1 OS=Triticum aestivum GN=ND1 PE=2 SV=1	NADH-ubiquinone oxidoreductase chain 1 OS=Vaccinium macrocarpon GN=nad1 PE=3 SV=1
v.corymbosum_GDV_reftransV1_0036681	0	39.3333	4.84278	6.18e-08	NULL	NULL	NULL	NULL	Pleiotropic drug resistance protein 2 OS=Nicotiana plumbaginifolia GN=PDR2 PE=2 SV=1	Putative uncharacterized protein OS=Vitis vinifera GN=VIT_06s0061g01490 PE=3 SV=1
v.corymbosum_GDV_reftransV1_0007152	89	2335.33	4.84021	2.28e-177	NULL	NULL	NULL	NULL	Heat shock 70 kDa protein 2 OS=Paracoccidioides lutzii (strain ATCC MYA-826 / Pb01) GN=HSP70-2 PE=2 SV=2	Uncharacterized protein OS=Pseudocercospora musae GN=AC579_1162 PE=3 SV=1
v.corymbosum_GDV_reftransV1_0028736	14	407.667	4.83277	4.25e-36	NULL	NULL	IPR007112 IPR009009	Expansin/pollen allergen, DPBB domain; "RlpA-like protein, double-psi beta-barrel domain";	EG45-like domain containing protein 2 OS=Arabidopsis thaliana GN=EGC2 PE=2 SV=2	Uncharacterized protein OS=Citrus sinensis GN=CISIN_1g032308mg PE=4 SV=1
v.corymbosum_GDV_reftransV1_0016912	99.6667	2622	4.83189	9.55e-146	NULL	NULL	NULL	NULL	EPidERMAL PATTERNING FACTOR-like protein 6 OS=Arabidopsis thaliana GN=EPFL6 PE=1 SV=1	Allergen-related OS=Theobroma cacao GN=TCM_042272 PE=4 SV=1
v.corymbosum_GDV_reftransV1_0008284	282	7233	4.8302	0	GO:0006559 GO:0005737 GO:0016841 GO:0003824	Biological Process:L-phenylalanine catabolic process; Cellular Component:cytoplasm; Molecular Function:ammonia-lyase activity; Molecular Function:catalytic activity;	IPR001106 IPR005922 IPR008948	Aromatic amino acid lyase; Phenylalanine ammonia-lyase; L-Aspartase-like;	Phenylalanine ammonia-lyase OS=Camellia sinensis GN=PAL PE=2 SV=1	Phenylalanine ammonia-lyase OS=Camellia sinensis PE=2 SV=1
v.corymbosum_GDV_reftransV1_0033704	0	36.6667	4.81874	6.9e-08	GO:0006468 GO:0048544 GO:0005524 GO:0004672 GO:0004674	Biological Process:protein phosphorylation; Biological Process:recognition of pollen; Molecular Function:ATP binding; Molecular Function:protein kinase activity; Molecular Function:protein serine/threonine kinase activity;	IPR000719 IPR000858 IPR001245 IPR001480 IPR003609 IPR008271 IPR011009 IPR021820	Protein kinase domain; S-locus glycoprotein domain; "Serine-threonine/tyrosine-protein kinase, catalytic domain"; Bulb-type lectin domain; PAN/Apple domain; "Serine/threonine-protein kinase, active site"; Protein kinase-like domain; "S-locus receptor kinase, C-terminal";	G-type lectin S-receptor-like serine/threonine-protein kinase At4g27290 OS=Arabidopsis thaliana GN=At4g27290 PE=3 SV=4	Serine/threonine-protein kinase OS=Prunus persica GN=PRUPE_ppa017572mg PE=3 SV=1
v.corymbosum_GDV_reftransV1_0010260	0	37.6667	4.81422	7.5e-08	NULL	NULL	NULL	NULL	ATP synthase subunit alpha, mitochondrial OS=Saccharomyces cerevisiae (strain ATCC 204508 / S288c) GN=ATP1 PE=1 SV=5	ATP synthase subunit alpha OS=Saccharomyces cerevisiae (strain Lalvin QA23) GN=QA23_0079 PE=3 SV=1
v.corymbosum_GDV_reftransV1_0006622	71	1836.33	4.80139	9.29e-101	NULL	NULL	NULL	NULL	Cell wall mannoprotein PIR3 OS=Saccharomyces cerevisiae (strain ATCC 204508 / S288c) GN=PIR3 PE=1 SV=3	Uncharacterized protein OS=Exophiala oligosperma GN=PV06_03495 PE=4 SV=1
v.corymbosum_GDV_reftransV1_0012076	8.66667	270.667	4.79653	2.05e-22	NULL	NULL	NULL	NULL	Heat shock protein 90 OS=Neosartorya fumigata (strain ATCC MYA-4609 / Af293 / CBS 101355 / FGSC A1100) GN=hsp90 PE=1 SV=3	NULL
v.corymbosum_GDV_reftransV1_0012538	0	37.3333	4.79462	8.78e-08	NULL	NULL	NULL	NULL	Aldo-keto reductase yakc [NADP(+)] OS=Schizosaccharomyces pombe (strain 972 / ATCC 24843) GN=yakc PE=1 SV=1	Aldo/keto reductase like protein OS=Zymoseptoria brevis GN=TI39_contig4181g00005 PE=4 SV=1
v.corymbosum_GDV_reftransV1_0011415	0	35.3333	4.78243	8.97e-08	NULL	NULL	NULL	NULL	Alcohol dehydrogenase 1 OS=Neurospora crassa (strain ATCC 24698 / 74-OR23-1A / CBS 708.71 / DSM 1257 / FGSC 987) GN=adh-1 PE=3 SV=1	Uncharacterized protein OS=Dothistroma septosporum (strain NZE10 / CBS 128990) GN=DOTSEDRAFT_74504 PE=3 SV=1
v.corymbosum_GDV_reftransV1_0004650	116.667	2921.67	4.7597	7.97e-125	NULL	NULL	IPR018803	Putative stress-responsive protein;	Stress response protein ish1 OS=Schizosaccharomyces pombe (strain 972 / ATCC 24843) GN=ish1 PE=1 SV=1	Uncharacterized protein OS=Mycosphaerella eumusae GN=AC578_4251 PE=4 SV=1
v.corymbosum_GDV_reftransV1_0013082	778	19068	4.75006	6.79e-301	GO:0006869 GO:0008289	Biological Process:lipid transport; Molecular Function:lipid binding;	IPR000528 IPR016140	Plant lipid transfer protein/Par allergen; Bifunctional inhibitor/plant lipid transfer protein/seed storage helical domain;	Non-specific lipid-transfer protein 1 OS=Nicotiana tabacum GN=LTP1 PE=1 SV=1	Non-specific lipid-transfer protein OS=Davidia involucrata PE=2 SV=1
v.corymbosum_GDV_reftransV1_0014062	0	40	4.74221	1.54e-07	NULL	NULL	NULL	NULL	PHD finger protein MALE MEIOCYTE DEATH 1 OS=Arabidopsis thaliana GN=MMD1 PE=2 SV=1	NULL
v.corymbosum_GDV_reftransV1_0032449	1.66667	82	4.731	6.59e-11	NULL	NULL	NULL	NULL	Trans-cinnamate 4-monooxygenase OS=Zinnia violacea GN=CYP73A12 PE=2 SV=1	Cinnamate 4-hydroxylase (Fragment) OS=Populus fremontii GN=C4H1 PE=4 SV=1
v.corymbosum_GDV_reftransV1_0001357	326	7901.33	4.72073	6.12e-199	GO:0006633 GO:0008152 GO:0016020 GO:0003824 GO:0016747	Biological Process:fatty acid biosynthetic process; Biological Process:metabolic process; Cellular Component:membrane; Molecular Function:catalytic activity; "Molecular Function:transferase activity, transferring acyl groups other than amino-acyl groups";	IPR012392 IPR013601 IPR013747 IPR016039	Very-long-chain 3-ketoacyl-CoA synthase; FAE1/Type III polyketide synthase-like protein; "3-Oxoacyl-[acyl-carrier-protein (ACP)] synthase III, C-terminal"; Thiolase-like;	3-ketoacyl-CoA synthase 11 OS=Arabidopsis thaliana GN=KCS11 PE=1 SV=1	3-ketoacyl-CoA synthase OS=Vitis vinifera GN=VIT_05s0020g04540 PE=3 SV=1
v.corymbosum_GDV_reftransV1_0011964	0	37	4.71798	1.68e-07	GO:0008610 GO:0055114 GO:0005506 GO:0016491	Biological Process:lipid biosynthetic process; Biological Process:oxidation-reduction process; Molecular Function:iron ion binding; Molecular Function:oxidoreductase activity;	IPR006694	Fatty acid hydroxylase;	Sphingolipid C4-hydroxylase sur2 OS=Schizosaccharomyces pombe (strain 972 / ATCC 24843) GN=sur2 PE=3 SV=1	Sphinganine hydroxylase Sur2 like protein OS=Zymoseptoria brevis GN=TI39_contig312g00017 PE=3 SV=1
v.corymbosum_GDV_reftransV1_0014621	188.333	4560	4.71575	2.01e-164	GO:0000786 GO:0003677 GO:0046982	Cellular Component:nucleosome; Molecular Function:DNA binding; Molecular Function:protein heterodimerization activity;	IPR000164 IPR007125 IPR009072	Histone H3/CENP-A; Histone H2A/H2B/H3; Histone-fold;	Histone H3 OS=Talaromyces funiculosus GN=HHT1 PE=3 SV=2	Histone H3 OS=Xenopus tropicalis GN=hist1h3g PE=2 SV=1
v.corymbosum_GDV_reftransV1_0012166	0	35.6667	4.71313	1.67e-07	NULL	NULL	NULL	NULL	Leucine-rich repeat receptor-like protein kinase PXC2 OS=Arabidopsis thaliana GN=PXC2 PE=2 SV=1	Os01g0515300 protein OS=Oryza sativa subsp. japonica GN=Os01g0515300 PE=4 SV=1
v.corymbosum_GDV_reftransV1_0004820	11.6667	1173	4.7049	6.82e-08	GO:0006810 GO:0016020 GO:0005215	Biological Process:transport; Cellular Component:membrane; Molecular Function:transporter activity;	IPR000109	Proton-dependent oligopeptide transporter family;	Protein NRT1/ PTR FAMILY 6.1 OS=Arabidopsis thaliana GN=NPF6.1 PE=2 SV=1	Uncharacterized protein OS=Coffea canephora GN=GSCOC_T00001041001 PE=4 SV=1
v.corymbosum_GDV_reftransV1_0002141	0	34	4.69371	1.83e-07	NULL	NULL	NULL	NULL	Transketolase 1 OS=Escherichia coli (strain K12) GN=tktA PE=1 SV=5	Transketolase OS=Shigella sonnei GN=tktA_2 PE=3 SV=1
v.corymbosum_GDV_reftransV1_0005190	0	33.6667	4.68408	1.96e-07	NULL	NULL	NULL	NULL	Non-reducing polyketide synthase terA OS=Aspergillus terreus (strain NIH 2624 / FGSC A1156) GN=terA PE=1 SV=1	Non-reducing polyketide synthase OS=Cladosporium phlei PE=4 SV=1
v.corymbosum_GDV_reftransV1_0001854	7.33333	383	4.68204	1.02e-09	GO:0006542 GO:0006807 GO:0003824 GO:0004356	Biological Process:glutamine biosynthetic process; Biological Process:nitrogen compound metabolic process; Molecular Function:catalytic activity; Molecular Function:glutamate-ammonia ligase activity;	IPR008146 IPR008147 IPR014746 IPR027302 IPR027303	Glutamine synthetase, catalytic domain; "Glutamine synthetase, beta-Grasp domain"; "Glutamine synthetase/guanido kinase, catalytic domain"; "Glutamine synthetase, N-terminal conserved site"; "Glutamine synthetase, glycine-rich site";	Glutamine synthetase OS=Emericella nidulans (strain FGSC A4 / ATCC 38163 / CBS 112.46 / NRRL 194 / M139) GN=glnA PE=3 SV=3	Glutamine synthetase OS=Acidomyces richmondensis BFW GN=M433DRAFT_143952 PE=3 SV=1
v.corymbosum_GDV_reftransV1_0010660	120.333	2834.67	4.67351	1.02e-139	NULL	NULL	IPR028245	Eisosome component PIL1/LSP1;	Sphingolipid long chain base-responsive protein PIL1 OS=Saccharomyces cerevisiae (strain ATCC 204508 / S288c) GN=PIL1 PE=1 SV=1	Uncharacterized protein OS=Dothistroma septosporum (strain NZE10 / CBS 128990) GN=DOTSEDRAFT_67674 PE=4 SV=1
v.corymbosum_GDV_reftransV1_0012304	25.6667	638.667	4.67119	1.24e-45	GO:0006412 GO:0005840 GO:0003735	Biological Process:translation; Cellular Component:ribosome; Molecular Function:structural constituent of ribosome;	IPR002136 IPR023574 IPR025755	Ribosomal protein L4/L1e; Ribosomal protein L4 domain; "60S ribosomal protein L4, C-terminal domain";	60S ribosomal protein L4-B OS=Schizosaccharomyces pombe (strain 972 / ATCC 24843) GN=rpl401 PE=3 SV=1	Uncharacterized protein OS=Dothistroma septosporum (strain NZE10 / CBS 128990) GN=DOTSEDRAFT_72860 PE=4 SV=1
v.corymbosum_GDV_reftransV1_0019138	26.6667	662	4.66761	3.42e-52	GO:0008152 GO:0003824	Biological Process:metabolic process; Molecular Function:catalytic activity;	IPR000873 IPR020845 IPR025110	AMP-dependent synthetase/ligase; "AMP-binding, conserved site"; AMP-binding enzyme C-terminal domain;	Probable acyl-activating enzyme 6 OS=Arabidopsis thaliana GN=AAE6 PE=2 SV=1	probable acyl-activating enzyme 5, peroxisomal OS=Nelumbo nucifera GN=LOC104592630 PE=4 SV=1
v.corymbosum_GDV_reftransV1_0000123	20.3333	506.333	4.6531	8.34e-46	NULL	NULL	NULL	NULL	NULL	NULL
v.corymbosum_GDV_reftransV1_0013897	0.333333	44.3333	4.64795	5.86e-08	NULL	NULL	NULL	NULL	NULL	serine/threonine-protein phosphatase 6 regulatory ankyrin repeat subunit C-like isoform X2 OS=Nicotiana tabacum GN=LOC107814188 PE=4 SV=1
v.corymbosum_GDV_reftransV1_0022836	4.66667	147	4.64039	9.23e-16	NULL	NULL	IPR005134	Uncharacterised protein family UPF0114;	NULL	Uncharacterized protein OS=Glycine max GN=LOC100777990 PE=4 SV=1
v.corymbosum_GDV_reftransV1_0034265	0	33	4.63596	2.87e-07	GO:0016491	Molecular Function:oxidoreductase activity;	IPR002347 IPR016040 IPR020904	Short-chain dehydrogenase/reductase SDR; NAD(P)-binding domain; "Short-chain dehydrogenase/reductase, conserved site";	Very-long-chain 3-oxoacyl-CoA reductase 1 OS=Arabidopsis thaliana GN=KCR1 PE=1 SV=1	Putative uncharacterized protein OS=Vitis vinifera GN=VIT_01s0137g00170 PE=3 SV=1
v.corymbosum_GDV_reftransV1_0013409	15.3333	379.333	4.63409	3.56e-40	GO:0006412 GO:0005622 GO:0005840 GO:0003735	Biological Process:translation; Cellular Component:intracellular; Cellular Component:ribosome; Molecular Function:structural constituent of ribosome;	IPR000196 IPR015974	Ribosomal protein L19/L19e; "Ribosomal protein L19/L19e, domain 3";	60S ribosomal protein L19-B OS=Saccharomyces cerevisiae (strain ATCC 204508 / S288c) GN=RPL19B PE=1 SV=1	Ribosomal protein L19 OS=Didymella rabiei GN=ST47_g6535 PE=3 SV=1
v.corymbosum_GDV_reftransV1_0022792	1.66667	77	4.62836	1.63e-10	NULL	NULL	NULL	NULL	Conidial pigment polyketide synthase alb1 OS=Neosartorya fumigata (strain ATCC MYA-4609 / Af293 / CBS 101355 / FGSC A1100) GN=alb1 PE=1 SV=1	Uncharacterized protein OS=Pseudocercospora fijiensis (strain CIRAD86) GN=MYCFidRAFT_216850 PE=4 SV=1
v.corymbosum_GDV_reftransV1_0025067	5	344.333	4.62355	2.32e-08	NULL	NULL	NULL	NULL	NULL	Uncharacterized protein OS=Mycosphaerella eumusae GN=AC578_8319 PE=4 SV=1
v.corymbosum_GDV_reftransV1_0031450	0	33	4.62346	3.16e-07	NULL	NULL	NULL	NULL	Serine/threonine-protein kinase BLUS1 OS=Arabidopsis thaliana GN=BLUS1 PE=1 SV=1	Uncharacterized protein OS=Coffea canephora GN=GSCOC_T00008804001 PE=4 SV=1
v.corymbosum_GDV_reftransV1_0003828	55.3333	1260.33	4.61854	1.09e-95	NULL	NULL	NULL	NULL	ATP synthase subunit alpha, mitochondrial OS=Kluyveromyces lactis (strain ATCC 8585 / CBS 2359 / DSM 70799 / NBRC 1267 / NRRL Y-1140 / WM37) GN=ATP1 PE=1 SV=1	ATP synthase subunit alpha OS=Sphaerulina musiva (strain SO2202) GN=SEPMUDRAFT_146125 PE=3 SV=1
v.corymbosum_GDV_reftransV1_0030993	0	32.3333	4.60867	3.49e-07	NULL	NULL	NULL	NULL	NULL	NULL
v.corymbosum_GDV_reftransV1_0011661	0.333333	39.6667	4.60846	6.05e-08	NULL	NULL	NULL	NULL	NULL	NULL
v.corymbosum_GDV_reftransV1_0024978	0	33.3333	4.60497	3.74e-07	NULL	NULL	IPR003854	Gibberellin regulated protein;	Snakin-1 OS=Solanum tuberosum GN=SN1 PE=1 SV=1	snakin-1 OS=Capsicum annuum GN=LOC107867209 PE=4 SV=1
v.corymbosum_GDV_reftransV1_0011412	0	35.3333	4.59296	4.41e-07	NULL	NULL	NULL	NULL	NULL	Uncharacterized protein (Fragment) OS=Lygus hesperus PE=4 SV=1
v.corymbosum_GDV_reftransV1_0007258	69.3333	2079.33	4.58259	4.54e-16	GO:0006754 GO:0016021 GO:0016021 GO:0016887 GO:0046872 GO:0000166 GO:0000166	Biological Process:ATP biosynthetic process; Cellular Component:integral component of membrane; Cellular Component:integral component of membrane; Molecular Function:ATPase activity; Molecular Function:metal ion binding; Molecular Function:nucleotide binding; Molecular Function:nucleotide binding;	IPR001757 IPR006534 IPR008250 IPR018303 IPR023214 IPR023298 IPR023299	P-type ATPase; "P-type ATPase, subfamily IIIA"; "P-type ATPase, A domain"; "P-type ATPase, phosphorylation site"; HAD-like domain; "P-type ATPase, transmembrane domain"; "P-type ATPase, cytoplasmic domain N";	Plasma membrane ATPase OS=Neurospora crassa (strain ATCC 24698 / 74-OR23-1A / CBS 708.71 / DSM 1257 / FGSC 987) GN=pma-1 PE=1 SV=1	Plasma membrane ATPase OS=Dothistroma septosporum (strain NZE10 / CBS 128990) GN=DOTSEDRAFT_71892 PE=3 SV=1
v.corymbosum_GDV_reftransV1_0010835	44	987.667	4.57348	7.22e-82	NULL	NULL	NULL	NULL	Ribulose bisphosphate carboxylase small chain 1, chloroplastic OS=Mesembryanthemum crystallinum GN=RBCS-1 PE=2 SV=2	Ribulose bisphosphate carboxylase small chain OS=Rumex obtusifolius GN=rbcs PE=2 SV=1
v.corymbosum_GDV_reftransV1_0024109	24.3333	567	4.5728	7.35e-43	GO:0006464 GO:0009107 GO:0005737 GO:0016415	Biological Process:cellular protein modification process; Biological Process:lipoate biosynthetic process; Cellular Component:cytoplasm; Molecular Function:octanoyltransferase activity;	IPR000544 IPR004143	Octanoyltransferase; "Biotinyl protein ligase (BPL) and lipoyl protein ligase (LPL), catalytic domain";	Putative lipoyltransferase-like protein, chloroplastic OS=Arabidopsis thaliana GN=At1g47578 PE=3 SV=1	Biotin/lipoate A/B protein ligase family OS=Theobroma cacao GN=TCM_033964 PE=3 SV=1
v.corymbosum_GDV_reftransV1_0010157	0.333333	40	4.57178	1e-07	NULL	NULL	NULL	NULL	NULL	Uncharacterized protein OS=Pseudocercospora musae GN=AC579_6869 PE=4 SV=1
v.corymbosum_GDV_reftransV1_0024453	1.66667	74	4.56859	3.12e-10	NULL	NULL	NULL	NULL	Putative receptor protein kinase ZmPK1 OS=Zea mays GN=PK1 PE=2 SV=2	Serine/threonine-protein kinase OS=Theobroma cacao GN=TCM_034779 PE=3 SV=1
v.corymbosum_GDV_reftransV1_0008356	0	31.3333	4.56	4.95e-07	NULL	NULL	NULL	NULL	Elongation of very long chain fatty acids protein 3 OS=Homo sapiens GN=ELOVL3 PE=1 SV=2	Elongation of fatty acids protein OS=Dothistroma septosporum (strain NZE10 / CBS 128990) GN=DOTSEDRAFT_147557 PE=3 SV=1
v.corymbosum_GDV_reftransV1_0022303	0.666667	51.6667	4.54908	4.69e-08	NULL	NULL	IPR002347 IPR016040	Short-chain dehydrogenase/reductase SDR; NAD(P)-binding domain;	3-ketodihydrosphingosine reductase OS=Bos taurus GN=KDSR PE=2 SV=1	Short-chain dehydrogenase, putative OS=Ricinus communis GN=RCOM_0601700 PE=4 SV=1
v.corymbosum_GDV_reftransV1_0012611	0	33	4.54475	5.96e-07	NULL	NULL	NULL	NULL	Receptor-like protein 12 OS=Arabidopsis thaliana GN=RLP12 PE=2 SV=2	Uncharacterized protein OS=Populus trichocarpa GN=POPTR_0064s00200g PE=4 SV=1
v.corymbosum_GDV_reftransV1_0025660	41.3333	1142.67	4.5444	2.16e-16	NULL	NULL	NULL	NULL	NULL	NULL
v.corymbosum_GDV_reftransV1_0002090	161.667	3449	4.54408	4.3e-142	NULL	NULL	NULL	NULL	Protein yop1 OS=Neosartorya fumigata (strain ATCC MYA-4609 / Af293 / CBS 101355 / FGSC A1100) GN=yop1 PE=3 SV=1	NULL
v.corymbosum_GDV_reftransV1_0006017	0	35	4.54185	6.49e-07	NULL	NULL	NULL	NULL	Acid phosphatase OS=Neosartorya fumigata (strain ATCC MYA-4609 / Af293 / CBS 101355 / FGSC A1100) GN=phoA PE=1 SV=1	Uncharacterized protein OS=Mycosphaerella eumusae GN=AC578_4156 PE=4 SV=1
v.corymbosum_GDV_reftransV1_0025342	7	190	4.53498	2.63e-17	GO:0016020 GO:0005524 GO:0016887	Cellular Component:membrane; Molecular Function:ATP binding; Molecular Function:ATPase activity;	IPR003439 IPR003593 IPR013525 IPR017871 IPR027417	ABC transporter-like; AAA+ ATPase domain; ABC-2 type transporter; "ABC transporter, conserved site"; P-loop containing nucleoside triphosphate hydrolase;	ABC transporter G family member 23 OS=Arabidopsis thaliana GN=ABCG23 PE=2 SV=1	Putative uncharacterized protein OS=Vitis vinifera GN=VITISV_020445 PE=4 SV=1
v.corymbosum_GDV_reftransV1_0027498	0	31.3333	4.53001	6.28e-07	NULL	NULL	NULL	NULL	NULL	Gag-pol OS=Castanea mollissima PE=4 SV=1
v.corymbosum_GDV_reftransV1_0034608	0	35.6667	4.52853	7.33e-07	NULL	NULL	NULL	NULL	Metalloendoproteinase 5-MMP OS=Arabidopsis thaliana GN=5MMP PE=1 SV=1	Putative uncharacterized protein OS=Vitis vinifera GN=VIT_11s0052g01450 PE=3 SV=1
v.corymbosum_GDV_reftransV1_0006932	645.333	13386.3	4.52139	0	NULL	NULL	NULL	NULL	Cytochrome P450 89A2 OS=Arabidopsis thaliana GN=CYP89A2 PE=2 SV=2	cytochrome P450 89A2-like OS=Nicotiana tabacum GN=LOC107799788 PE=3 SV=1
v.corymbosum_GDV_reftransV1_0012366	0.666667	47.3333	4.52097	3.15e-08	NULL	NULL	NULL	NULL	11-beta-hydroxysteroid dehydrogenase-like 4B OS=Arabidopsis thaliana GN=HSD7 PE=2 SV=2	Uncharacterized protein OS=Phaseolus angularis GN=LR48_Vigan01g000800 PE=3 SV=1
v.corymbosum_GDV_reftransV1_0037154	7.33333	188.667	4.5207	1.67e-20	GO:0006412 GO:0005840 GO:0003735	Biological Process:translation; Cellular Component:ribosome; Molecular Function:structural constituent of ribosome;	IPR002132 IPR022803	Ribosomal protein L5; Ribosomal protein L5 domain;	60S ribosomal protein L5, mitochondrial OS=Solanum tuberosum GN=RPL5 PE=2 SV=2	Uncharacterized protein OS=Glycine max GN=LOC100785840 PE=4 SV=1
v.corymbosum_GDV_reftransV1_0007509	35.6667	777	4.51902	5.42e-61	NULL	NULL	NULL	NULL	40S ribosomal protein S0 OS=Phaeosphaeria nodorum (strain SN15 / ATCC MYA-4574 / FGSC 10173) GN=RPS0 PE=3 SV=2	40S ribosomal protein S0 OS=Pseudocercospora fijiensis (strain CIRAD86) GN=RPS0 PE=3 SV=1
v.corymbosum_GDV_reftransV1_0037587	109.333	2290.33	4.51734	2.38e-148	NULL	NULL	NULL	NULL	Actin, gamma OS=Emericella nidulans (strain FGSC A4 / ATCC 38163 / CBS 112.46 / NRRL 194 / M139) GN=acnA PE=3 SV=2	Actin (Fragment) OS=Verticillium dahliae (strain VdLs.17 / ATCC MYA-4575 / FGSC 10137) GN=VDAG_08445 PE=3 SV=1
v.corymbosum_GDV_reftransV1_0013760	22.3333	504	4.51713	1.77e-42	NULL	NULL	NULL	NULL	NULL	Putative uncharacterized protein OS=Vitis vinifera GN=VIT_02s0025g01090 PE=4 SV=1
v.corymbosum_GDV_reftransV1_0011342	154.667	3683.67	4.51531	4.35e-30	NULL	NULL	NULL	NULL	Glyceraldehyde-3-phosphate dehydrogenase OS=Cochliobolus lunatus GN=GPD PE=3 SV=1	Glyceraldehyde-3-phosphate dehydrogenase OS=Aureobasidium subglaciale EXF-2481 GN=AUEXF2481DRAFT_26053 PE=3 SV=1
v.corymbosum_GDV_reftransV1_0029983	0.333333	43.3333	4.4912	2.67e-07	GO:0006542 GO:0006807 GO:0003824 GO:0004356	Biological Process:glutamine biosynthetic process; Biological Process:nitrogen compound metabolic process; Molecular Function:catalytic activity; Molecular Function:glutamate-ammonia ligase activity;	IPR008146 IPR008147 IPR014746 IPR027302	Glutamine synthetase, catalytic domain; "Glutamine synthetase, beta-Grasp domain"; "Glutamine synthetase/guanido kinase, catalytic domain"; "Glutamine synthetase, N-terminal conserved site";	Glutamine synthetase, chloroplastic OS=Daucus carota GN=GLN2 PE=2 SV=1	Glutamine synthetase OS=Gossypium arboreum GN=F383_29915 PE=3 SV=1
v.corymbosum_GDV_reftransV1_0031968	37	798	4.48441	1.41e-47	NULL	NULL	IPR001750	NADH:quinone oxidoreductase/Mrp antiporter, membrane subunit;	NADH-ubiquinone oxidoreductase chain 2 OS=Beta vulgaris GN=ND2 PE=3 SV=2	Putative uncharacterized protein OS=Vitis vinifera GN=VIT_00s0505g00030 PE=4 SV=1
v.corymbosum_GDV_reftransV1_0030704	678	13605.7	4.48236	0	NULL	NULL	IPR004873	BURP domain;	BURP domain-containing protein 3 OS=Oryza sativa subsp. japonica GN=BURP3 PE=2 SV=1	RD22-like protein OS=Camellia sinensis PE=2 SV=1
v.corymbosum_GDV_reftransV1_0006861	13	302	4.47825	1.62e-28	NULL	NULL	NULL	NULL	Phosphoglucomutase OS=Neosartorya fumigata (strain ATCC MYA-4609 / Af293 / CBS 101355 / FGSC A1100) GN=pgmA PE=3 SV=1	NULL
v.corymbosum_GDV_reftransV1_0005857	14.3333	338.667	4.46711	1.13e-25	NULL	NULL	NULL	NULL	NULL	NULL
v.corymbosum_GDV_reftransV1_0012396	1.33333	57.6667	4.46563	2.24e-09	NULL	NULL	NULL	NULL	NULL	NULL
v.corymbosum_GDV_reftransV1_0022515	30	628.667	4.46018	2.93e-55	NULL	NULL	NULL	NULL	ATP synthase subunit 9, mitochondrial OS=Neurospora crassa (strain ATCC 24698 / 74-OR23-1A / CBS 708.71 / DSM 1257 / FGSC 987) GN=oli PE=1 SV=1	Uncharacterized protein OS=Dothistroma septosporum (strain NZE10 / CBS 128990) GN=DOTSEDRAFT_43421 PE=3 SV=1
v.corymbosum_GDV_reftransV1_0008674	234.333	4641.33	4.45382	3.72e-293	NULL	NULL	NULL	NULL	Peroxidase 4 OS=Vitis vinifera GN=GSVIVT00023967001 PE=1 SV=1	peroxidase P7 OS=Nicotiana sylvestris GN=LOC104234924 PE=4 SV=1
v.corymbosum_GDV_reftransV1_0011943	11	413.667	4.44577	9.49e-10	NULL	NULL	NULL	NULL	Putative receptor protein kinase ZmPK1 OS=Zea mays GN=PK1 PE=2 SV=2	Serine/threonine-protein kinase OS=Vitis vinifera GN=VIT_18s0001g09840 PE=3 SV=1
v.corymbosum_GDV_reftransV1_0018172	4.33333	120	4.43549	1.71e-14	NULL	NULL	NULL	NULL	Homeobox-leucine zipper protein ROC3 OS=Oryza sativa subsp. japonica GN=ROC3 PE=2 SV=1	Putative uncharacterized protein OS=Vitis vinifera GN=VIT_02s0012g02030 PE=4 SV=1
v.corymbosum_GDV_reftransV1_0001418	78.6667	1560.67	4.4218	2.4e-93	NULL	NULL	IPR000894 IPR024680 IPR024681	Ribulose bisphosphate carboxylase small chain, domain; "Ribulose-1,5-bisphosphate carboxylase small subunit, N-terminal"; "Ribulose bisphosphate carboxylase, small chain";	Ribulose bisphosphate carboxylase small chain, chloroplastic OS=Fagus crenata GN=RBCS1 PE=2 SV=1	Ribulose bisphosphate carboxylase small chain OS=Lupinus angustifolius GN=TanjilG_10233 PE=3 SV=1
v.corymbosum_GDV_reftransV1_0036098	347.333	7091.67	4.40664	7.25e-55	NULL	NULL	IPR013879	Protein of unknown function DUF1761;	UPF0591 membrane protein C15E1.02c OS=Schizosaccharomyces pombe (strain 972 / ATCC 24843) GN=SPAC15E1.02c PE=3 SV=1	NULL
v.corymbosum_GDV_reftransV1_0025659	16.6667	355.667	4.40661	4.5e-31	GO:0006468 GO:0005524 GO:0004672	Biological Process:protein phosphorylation; Molecular Function:ATP binding; Molecular Function:protein kinase activity;	IPR000719 IPR011009	Protein kinase domain; Protein kinase-like domain;	L-type lectin-domain containing receptor kinase IX.1 OS=Arabidopsis thaliana GN=LECRK91 PE=1 SV=1	NULL
v.corymbosum_GDV_reftransV1_0034721	15.3333	338	4.4052	1.11e-28	NULL	NULL	NULL	NULL	Bromodomain and PHD finger-containing protein 3 OS=Homo sapiens GN=BRPF3 PE=1 SV=2	Uncharacterized protein OS=Theobroma cacao GN=TCM_019641 PE=4 SV=1
v.corymbosum_GDV_reftransV1_0004891	0	32.3333	4.40454	1.69e-06	NULL	NULL	NULL	NULL	Putative receptor protein kinase ZmPK1 OS=Zea mays GN=PK1 PE=2 SV=2	NULL
v.corymbosum_GDV_reftransV1_0004892	92.6667	1793.33	4.40441	1.02e-128	NULL	NULL	NULL	NULL	SUR7 family protein FMP45 OS=Saccharomyces cerevisiae (strain ATCC 204508 / S288c) GN=FMP45 PE=1 SV=1	NULL
v.corymbosum_GDV_reftransV1_0023822	0	29.3333	4.40427	1.53e-06	NULL	NULL	NULL	NULL	Protein rds1 OS=Schizosaccharomyces pombe (strain 972 / ATCC 24843) GN=rds1 PE=2 SV=2	Uncharacterized protein OS=Mycosphaerella eumusae GN=AC578_3721 PE=4 SV=1
v.corymbosum_GDV_reftransV1_0014717	0.666667	52.3333	4.39881	2.55e-07	GO:0009055	Molecular Function:electron carrier activity;	IPR003245 IPR008972	Phytocyanin domain; Cupredoxin;	Uclacyanin 1 OS=Arabidopsis thaliana GN=UCC1 PE=1 SV=1	Uncharacterized protein OS=Coffea canephora GN=GSCOC_T00019147001 PE=4 SV=1
v.corymbosum_GDV_reftransV1_0026332	0	30.3333	4.3847	1.83e-06	GO:0006468 GO:0005524 GO:0004672	Biological Process:protein phosphorylation; Molecular Function:ATP binding; Molecular Function:protein kinase activity;	IPR000719 IPR008271 IPR011009	Protein kinase domain; "Serine/threonine-protein kinase, active site"; Protein kinase-like domain;	Mitogen-activated protein kinase kinase kinase 2 OS=Arabidopsis thaliana GN=ANP2 PE=2 SV=1	ATP binding protein, putative OS=Ricinus communis GN=RCOM_0618950 PE=3 SV=1
v.corymbosum_GDV_reftransV1_0037836	16.6667	351.667	4.3823	3.01e-28	GO:0042773 GO:0055114 GO:0008137	Biological Process:ATP synthesis coupled electron transport; Biological Process:oxidation-reduction process; Molecular Function:NADH dehydrogenase (ubiquinone) activity;	IPR001750 IPR003918 IPR010227	NADH:quinone oxidoreductase/Mrp antiporter, membrane subunit; NADH:ubiquinone oxidoreductase; "NADH-quinone oxidoreductase, chain M/4";	NADH-ubiquinone oxidoreductase chain 4 OS=Arabidopsis thaliana GN=ND4 PE=2 SV=2	NADH-ubiquinone oxidoreductase chain 4 OS=Citrullus lanatus GN=nad4 PE=3 SV=1
v.corymbosum_GDV_reftransV1_0024511	4.33333	136	4.38012	6.46e-11	GO:0005515	Molecular Function:protein binding;	IPR000270 IPR003035	PB1 domain; RWP-RK domain;	Protein NLP7 OS=Arabidopsis thaliana GN=NLP7 PE=1 SV=2	Uncharacterized protein OS=Coffea canephora GN=GSCOC_T00033881001 PE=4 SV=1
v.corymbosum_GDV_reftransV1_0011559	49.3333	978	4.37714	5.58e-60	NULL	NULL	NULL	NULL	Heat shock 70 kDa protein OS=Davidiella tassiana GN=HSP70 PE=1 SV=1	Heat shock protein 70 OS=Cladosporium cladosporioides GN=hsp70 PE=3 SV=1
v.corymbosum_GDV_reftransV1_0003869	142.333	3059.33	4.37319	4.18e-26	NULL	NULL	NULL	NULL	GATA transcription factor 8 OS=Arabidopsis thaliana GN=GATA8 PE=2 SV=1	GATA transcription factor OS=Coffea canephora GN=GSCOC_T00029429001 PE=3 SV=1
v.corymbosum_GDV_reftransV1_0025282	0.666667	43.3333	4.37308	1.59e-07	NULL	NULL	NULL	NULL	NULL	NULL
v.corymbosum_GDV_reftransV1_0008276	0	29.3333	4.37162	1.94e-06	NULL	NULL	IPR001129 IPR023352	Membrane-associated, eicosanoid/glutathione metabolism (MAPEG) protein; Membrane associated eicosanoid/glutathione metabolism-like domain;	NULL	Uncharacterized protein OS=Zymoseptoria brevis GN=TI39_contig457g00008 PE=4 SV=1
v.corymbosum_GDV_reftransV1_0016593	277.667	5217	4.37128	7.77e-226	GO:0006869 GO:0008289	Biological Process:lipid transport; Molecular Function:lipid binding;	IPR000528 IPR016140	Plant lipid transfer protein/Par allergen; Bifunctional inhibitor/plant lipid transfer protein/seed storage helical domain;	Non-specific lipid-transfer protein 1 OS=Nicotiana tabacum GN=LTP1 PE=1 SV=1	Non-specific lipid-transfer protein OS=Davidia involucrata PE=2 SV=1
v.corymbosum_GDV_reftransV1_0010848	0	29.3333	4.36889	1.98e-06	GO:0006754 GO:0016021 GO:0016021 GO:0016887 GO:0046872 GO:0000166 GO:0000166	Biological Process:ATP biosynthetic process; Cellular Component:integral component of membrane; Cellular Component:integral component of membrane; Molecular Function:ATPase activity; Molecular Function:metal ion binding; Molecular Function:nucleotide binding; Molecular Function:nucleotide binding;	IPR001757 IPR006534 IPR008250 IPR018303 IPR023214 IPR023298 IPR023299	P-type ATPase; "P-type ATPase, subfamily IIIA"; "P-type ATPase, A domain"; "P-type ATPase, phosphorylation site"; HAD-like domain; "P-type ATPase, transmembrane domain"; "P-type ATPase, cytoplasmic domain N";	Plasma membrane ATPase 1 OS=Saccharomyces cerevisiae (strain ATCC 204508 / S288c) GN=PMA1 PE=1 SV=2	Plasma membrane ATPase OS=Saccharomyces cerevisiae (strain Kyokai no. 7 / NBRC 101557) GN=K7_PMA1 PE=3 SV=1
v.corymbosum_GDV_reftransV1_0007478	1541.67	28419.7	4.36192	0	GO:0055114 GO:0020037 GO:0005506 GO:0016705	Biological Process:oxidation-reduction process; Molecular Function:heme binding; Molecular Function:iron ion binding; "Molecular Function:oxidoreductase activity, acting on paired donors, with incorporation or reduction of molecular oxygen";	IPR001128 IPR002401 IPR017972	Cytochrome P450; "Cytochrome P450, E-class, group I"; "Cytochrome P450, conserved site";	Flavonoid 3'-monooxygenase OS=Petunia hybrida GN=CYP75B2 PE=2 SV=1	Flavonoid 3'-hydroxylase OS=Vaccinium ashei GN=F3'H PE=2 SV=1
v.corymbosum_GDV_reftransV1_0006925	112.333	2111	4.36189	1.56e-125	NULL	NULL	NULL	NULL	60S ribosomal protein L8 OS=Schizosaccharomyces pombe (strain 972 / ATCC 24843) GN=rpl8 PE=1 SV=3	Uncharacterized protein OS=Dothistroma septosporum (strain NZE10 / CBS 128990) GN=DOTSEDRAFT_52888 PE=4 SV=1
v.corymbosum_GDV_reftransV1_0038682	93.6667	1773	4.35755	2.66e-84	NULL	NULL	NULL	NULL	NULL	Uncharacterized protein OS=Baudoinia compniacensis (strain UAMH 10762) GN=BAUCODRAFT_38884 PE=4 SV=1
v.corymbosum_GDV_reftransV1_0008466	2.33333	80.3333	4.3512	7.78e-10	NULL	NULL	NULL	NULL	Sec14 cytosolic factor OS=Schizosaccharomyces pombe (strain 972 / ATCC 24843) GN=sec14 PE=4 SV=1	NULL
v.corymbosum_GDV_reftransV1_0039179	38	758.667	4.35074	1.39e-44	NULL	NULL	NULL	NULL	NULL	Uncharacterized protein OS=Zymoseptoria tritici (strain CBS 115943 / IPO323) GN=MYCGRDRAFT_102657 PE=4 SV=1
v.corymbosum_GDV_reftransV1_0014212	0.333333	40.3333	4.34901	8.73e-07	NULL	NULL	NULL	NULL	Apoptosis-inducing factor 1 OS=Schizosaccharomyces pombe (strain 972 / ATCC 24843) GN=aif1 PE=3 SV=3	AIF-like mitochondrial oxidoreductase (Nfrl) like protein OS=Zymoseptoria brevis GN=TI39_contig4173g00040 PE=4 SV=1
v.corymbosum_GDV_reftransV1_0038718	32.3333	634.667	4.34776	8.41e-47	GO:0006412 GO:0006412 GO:0005622 GO:0005840 GO:0019843 GO:0003735	Biological Process:translation; Biological Process:translation; Cellular Component:intracellular; Cellular Component:ribosome; Molecular Function:rRNA binding; Molecular Function:structural constituent of ribosome;	IPR000702 IPR002359 IPR020040	Ribosomal protein L6; "Ribosomal protein L6, conserved site-2"; "Ribosomal protein L6, alpha-beta domain";	60S ribosomal protein L9-B OS=Saccharomyces cerevisiae (strain ATCC 204508 / S288c) GN=RPL9B PE=1 SV=1	60S ribosomal protein L9 OS=Sphaerulina musiva (strain SO2202) GN=SEPMUDRAFT_146064 PE=4 SV=1
v.corymbosum_GDV_reftransV1_0025910	5	141	4.34503	3.13e-12	NULL	NULL	NULL	NULL	Protein STRICTOSidINE SYNTHASE-LIKE 4 OS=Arabidopsis thaliana GN=SSL4 PE=1 SV=1	Uncharacterized protein OS=Prunus persica GN=PRUPE_ppa022087mg PE=4 SV=1
v.corymbosum_GDV_reftransV1_0000685	34	657	4.33403	7.63e-46	NULL	NULL	NULL	NULL	Uncharacterized protein C9E9.04 OS=Schizosaccharomyces pombe (strain 972 / ATCC 24843) GN=SPAC9E9.04 PE=4 SV=1	Uncharacterized protein OS=Baudoinia compniacensis (strain UAMH 10762) GN=BAUCODRAFT_65985 PE=4 SV=1
v.corymbosum_GDV_reftransV1_0030629	2.33333	76.3333	4.32962	6.09e-10	GO:0046983	Molecular Function:protein dimerization activity;	IPR011598	Myc-type, basic helix-loop-helix (bHLH) domain;	Transcription factor UNE10 OS=Arabidopsis thaliana GN=UNE10 PE=2 SV=1	Transcription factor BHLH041 (Fragment) OS=Vaccinium corymbosum PE=2 SV=1
v.corymbosum_GDV_reftransV1_0038341	44.3333	853	4.32829	1.86e-54	GO:0006412 GO:0005622 GO:0005840 GO:0003735	Biological Process:translation; Cellular Component:intracellular; Cellular Component:ribosome; Molecular Function:structural constituent of ribosome;	IPR000597 IPR009000 IPR019926	Ribosomal protein L3; "Translation protein, beta-barrel domain"; "Ribosomal protein L3, conserved site";	60S ribosomal protein L3 OS=Neosartorya fumigata (strain ATCC MYA-4609 / Af293 / CBS 101355 / FGSC A1100) GN=rpl3 PE=1 SV=2	Uncharacterized protein OS=Pseudocercospora musae GN=AC579_9566 PE=3 SV=1
v.corymbosum_GDV_reftransV1_0012326	13.6667	292	4.32635	8.22e-21	NULL	NULL	NULL	NULL	Elongation factor 2 OS=Neurospora crassa (strain ATCC 24698 / 74-OR23-1A / CBS 708.71 / DSM 1257 / FGSC 987) GN=cot-3 PE=3 SV=3	Uncharacterized protein OS=Zymoseptoria tritici (strain CBS 115943 / IPO323) GN=MYCGRDRAFT_55760 PE=4 SV=1
v.corymbosum_GDV_reftransV1_0001551	6.66667	157	4.32516	1.07e-15	GO:0006952 GO:0009607	Biological Process:defense response; Biological Process:response to biotic stimulus;	IPR000916 IPR023393 IPR024949	Bet v I/Major latex protein; START-like domain; Bet v I type allergen;	Major allergen Pru ar 1 OS=Prunus armeniaca PE=1 SV=1	Putative uncharacterized protein OS=Vitis vinifera GN=VIT_05s0077g01670 PE=4 SV=1
v.corymbosum_GDV_reftransV1_0006099	7	165.333	4.32125	1.42e-15	NULL	NULL	NULL	NULL	Catalase-peroxidase OS=Aspergillus terreus (strain NIH 2624 / FGSC A1156) GN=katG PE=3 SV=1	NULL
v.corymbosum_GDV_reftransV1_0038293	0	27.3333	4.31778	2.66e-06	NULL	NULL	NULL	NULL	NULL	NULL
v.corymbosum_GDV_reftransV1_0000481	0	27.6667	4.31486	2.75e-06	NULL	NULL	NULL	NULL	NULL	NULL
v.corymbosum_GDV_reftransV1_0005046	772.667	13784.3	4.31465	0	NULL	NULL	NULL	NULL	Trans-cinnamate 4-monooxygenase OS=Catharanthus roseus GN=CYP73A4 PE=2 SV=1	Cinnamic acid 4-hydroxylase OS=Camellia chekiangoleosa GN=C4H PE=2 SV=1
v.corymbosum_GDV_reftransV1_0035094	0	32	4.31324	3.15e-06	NULL	NULL	NULL	NULL	Homeobox-leucine zipper protein HAT7 OS=Arabidopsis thaliana GN=HAT7 PE=2 SV=4	homeobox-leucine zipper protein ATHB-13-like OS=Nelumbo nucifera GN=LOC104597118 PE=4 SV=1
v.corymbosum_GDV_reftransV1_0019890	8.66667	716	4.31193	1.37e-06	NULL	NULL	NULL	NULL	ABC transporter B family member 2 OS=Arabidopsis thaliana GN=ABCB2 PE=1 SV=3	Uncharacterized protein OS=Coffea canephora GN=GSCOC_T00037810001 PE=4 SV=1
v.corymbosum_GDV_reftransV1_0028880	1	47.6667	4.30951	8e-08	NULL	NULL	IPR013103	Reverse transcriptase, RNA-dependent DNA polymerase;	Retrovirus-related Pol polyprotein from transposon TNT 1-94 OS=Nicotiana tabacum PE=2 SV=1	NULL
v.corymbosum_GDV_reftransV1_0004507	234.333	4292.67	4.30944	1.64e-119	GO:0019594 GO:0008152 GO:0055114 GO:0003824 GO:0050662 GO:0008926 GO:0016491	Biological Process:mannitol metabolic process; Biological Process:metabolic process; Biological Process:oxidation-reduction process; Molecular Function:catalytic activity; Molecular Function:coenzyme binding; Molecular Function:mannitol-1-phosphate 5-dehydrogenase activity; Molecular Function:oxidoreductase activity;	IPR000669 IPR008927 IPR013118 IPR013131 IPR013328 IPR016040 IPR023028	Mannitol dehydrogenase; 6-phosphogluconate dehydrogenase C-terminal domain-like; "Mannitol dehydrogenase, C-terminal"; "Mannitol dehydrogenase, N-terminal"; "6-phosphogluconate dehydrogenase, domain 2"; NAD(P)-binding domain; Mannitol-1-phosphate 5-dehydrogenase;	Mannitol-1-phosphate 5-dehydrogenase OS=Phaeosphaeria nodorum (strain SN15 / ATCC MYA-4574 / FGSC 10173) GN=mpd1 PE=2 SV=1	Uncharacterized protein OS=Zymoseptoria brevis GN=TI39_contig4099g00003 PE=3 SV=1
v.corymbosum_GDV_reftransV1_0037983	28.3333	558.667	4.30406	8.25e-33	NULL	NULL	NULL	NULL	NULL	NULL
v.corymbosum_GDV_reftransV1_0022193	56	1033.33	4.30378	1.73e-65	NULL	NULL	IPR008480	Protein of unknown function DUF761, plant;	NULL	Putative uncharacterized protein OS=Vitis vinifera GN=VIT_11s0016g03240 PE=4 SV=1
v.corymbosum_GDV_reftransV1_0011578	0	34	4.30346	3.54e-06	NULL	NULL	NULL	NULL	Meiotically up-regulated gene 190 protein OS=Schizosaccharomyces pombe (strain 972 / ATCC 24843) GN=mug190 PE=1 SV=1	Uncharacterized protein OS=Pseudocercospora musae GN=AC579_9003 PE=4 SV=1
v.corymbosum_GDV_reftransV1_0022493	2.33333	210	4.30147	1.77e-06	NULL	NULL	NULL	NULL	Uncharacterized sugar kinase YDR109C OS=Saccharomyces cerevisiae (strain ATCC 204508 / S288c) GN=YDR109C PE=1 SV=1	NULL
v.corymbosum_GDV_reftransV1_0030567	3.66667	103	4.30029	9.77e-11	NULL	NULL	NULL	NULL	NULL	Uncharacterized protein OS=Sphaerulina musiva (strain SO2202) GN=SEPMUDRAFT_151378 PE=4 SV=1
v.corymbosum_GDV_reftransV1_0010721	0	27.3333	4.29879	3.05e-06	GO:0006412 GO:0005622 GO:0005840 GO:0003723 GO:0003735	Biological Process:translation; Cellular Component:intracellular; Cellular Component:ribosome; Molecular Function:RNA binding; Molecular Function:structural constituent of ribosome;	IPR000876 IPR002942 IPR005824 IPR013843 IPR013845 IPR018199 IPR032277	Ribosomal protein S4e; RNA-binding S4 domain; KOW; "Ribosomal protein S4e, N-terminal"; "Ribosomal protein S4e, central region"; "Ribosomal protein S4e, N-terminal, conserved site"; "40S ribosomal protein S4, C-terminal domain";	40S ribosomal protein S4 OS=Spodoptera frugiperda GN=RpS4 PE=2 SV=1	40S ribosomal protein S4 OS=Manduca sexta GN=rps4 PE=2 SV=1
v.corymbosum_GDV_reftransV1_0024779	1	46.6667	4.29194	7.59e-08	NULL	NULL	IPR006460	Protein MIZU-KUSSEI 1-like, plant;	Protein MIZU-KUSSEI 1 OS=Arabidopsis thaliana GN=MIZ1 PE=1 SV=1	Putative uncharacterized protein OS=Vitis vinifera GN=VIT_08s0007g01260 PE=4 SV=1
v.corymbosum_GDV_reftransV1_0005477	0	31.3333	4.28674	3.73e-06	NULL	NULL	NULL	NULL	Fumarylacetoacetate hydrolase domain-containing protein 2 homolog OS=Dictyostelium discoideum GN=fahd2 PE=3 SV=1	Uncharacterized protein OS=Mycosphaerella eumusae GN=AC578_5605 PE=4 SV=1
v.corymbosum_GDV_reftransV1_0012002	0	30	4.28557	3.61e-06	NULL	NULL	NULL	NULL	Putative cryptochrome DASH, mitochondrial OS=Neurospora crassa (strain ATCC 24698 / 74-OR23-1A / CBS 708.71 / DSM 1257 / FGSC 987) GN=cry PE=3 SV=1	Uncharacterized protein (Fragment) OS=Baudoinia compniacensis (strain UAMH 10762) GN=BAUCODRAFT_53277 PE=4 SV=1
v.corymbosum_GDV_reftransV1_0014012	1.66667	65.6667	4.28432	2.36e-08	GO:0016788	Molecular Function:hydrolase activity, acting on ester bonds;	IPR001087	GDSL lipase/esterase;	GDSL esterase/lipase At5g45670 OS=Arabidopsis thaliana GN=At5g45670 PE=2 SV=1	Putative uncharacterized protein OS=Vitis vinifera GN=VIT_10s0003g02120 PE=4 SV=1
v.corymbosum_GDV_reftransV1_0011732	8	476	4.28383	6.34e-07	NULL	NULL	NULL	NULL	Probable FAD-binding monooxygenase AlmA OS=Acinetobacter baylyi (strain ATCC 33305 / BD413 / ADP1) GN=almA PE=3 SV=1	Uncharacterized protein OS=Zymoseptoria tritici (strain CBS 115943 / IPO323) GN=MYCGRDRAFT_100764 PE=4 SV=1
v.corymbosum_GDV_reftransV1_0032731	7	167.333	4.2833	1.08e-14	GO:0005515	Molecular Function:protein binding;	IPR000210 IPR011333 IPR027356	BTB/POZ domain; SKP1/BTB/POZ domain; NPH3 domain;	BTB/POZ domain-containing protein At3g22104 OS=Arabidopsis thaliana GN=At3g22104 PE=2 SV=1	BTB/POZ domain-containing protein At3g22104-like isoform X1 OS=Nicotiana tabacum GN=LOC107792626 PE=3 SV=1
v.corymbosum_GDV_reftransV1_0037758	0.333333	39.6667	4.27952	1.65e-06	GO:0006096 GO:0006096 GO:0003824 GO:0000287 GO:0030955 GO:0004743	Biological Process:glycolytic process; Biological Process:glycolytic process; Molecular Function:catalytic activity; Molecular Function:magnesium ion binding; Molecular Function:potassium ion binding; Molecular Function:pyruvate kinase activity;	IPR001697 IPR015793 IPR015795 IPR015813 IPR018209	Pyruvate kinase; "Pyruvate kinase, barrel"; "Pyruvate kinase, C-terminal"; Pyruvate/Phosphoenolpyruvate kinase-like domain; "Pyruvate kinase, active site";	Plastidial pyruvate kinase 2 OS=Arabidopsis thaliana GN=PKP2 PE=1 SV=1	Pyruvate kinase OS=Populus trichocarpa GN=POPTR_0012s01140g PE=3 SV=2
v.corymbosum_GDV_reftransV1_0039010	8.33333	471.333	4.27914	5.11e-07	GO:0016788	Molecular Function:hydrolase activity, acting on ester bonds;	IPR001087 IPR013830	GDSL lipase/esterase; SGNH hydrolase-type esterase domain;	GDSL esterase/lipase APG OS=Arabidopsis thaliana GN=APG PE=2 SV=1	Putative uncharacterized protein OS=Vitis vinifera GN=VIT_09s0002g03140 PE=4 SV=1
v.corymbosum_GDV_reftransV1_0009211	6.33333	152	4.27812	3.2e-13	NULL	NULL	NULL	NULL	Saccharopine dehydrogenase [NADP(+), L-glutamate-forming] OS=Magnaporthe oryzae (strain 70-15 / ATCC MYA-4617 / FGSC 8958) GN=LYS3 PE=1 SV=2	LYS9, Saccharopine dehydrogenase, lysine biosynthesis pathway OS=Zymoseptoria tritici (strain CBS 115943 / IPO323) GN=LYS9 PE=4 SV=1
v.corymbosum_GDV_reftransV1_0015483	68.3333	1220.67	4.2772	3.08e-85	GO:0009308 GO:0055114 GO:0005507 GO:0008131 GO:0048038	Biological Process:amine metabolic process; Biological Process:oxidation-reduction process; Molecular Function:copper ion binding; Molecular Function:primary amine oxidase activity; Molecular Function:quinone binding;	IPR000269 IPR015798 IPR015800 IPR015802 IPR016182	Copper amine oxidase; "Copper amine oxidase, C-terminal"; "Copper amine oxidase, N2-terminal"; "Copper amine oxidase, N3-terminal"; "Copper amine oxidase, N-terminal";	Primary amine oxidase 1 OS=Arabidopsis thaliana GN=AO1 PE=1 SV=1	Amine oxidase OS=Prunus persica GN=PRUPE_ppa002675mg PE=3 SV=1
v.corymbosum_GDV_reftransV1_0009812	3.66667	104.333	4.25815	1.42e-10	NULL	NULL	NULL	NULL	NULL	Uncharacterized protein OS=Sphaerulina musiva (strain SO2202) GN=SEPMUDRAFT_151889 PE=4 SV=1
v.corymbosum_GDV_reftransV1_0025720	66.3333	1199.67	4.25718	2.18e-63	NULL	NULL	NULL	NULL	ATP synthase subunit beta, mitochondrial OS=Neurospora crassa (strain ATCC 24698 / 74-OR23-1A / CBS 708.71 / DSM 1257 / FGSC 987) GN=atp-2 PE=2 SV=1	ATP synthase subunit beta OS=Trichophyton rubrum (strain ATCC MYA-4607 / CBS 118892) GN=TERG_04145 PE=3 SV=1
v.corymbosum_GDV_reftransV1_0004719	48.6667	875	4.2566	7.22e-61	NULL	NULL	NULL	NULL	60S acidic ribosomal protein P0 OS=Podospora anserina PE=3 SV=1	60S acidic ribosomal protein P0 OS=Acidomyces richmondensis BFW GN=M433DRAFT_8459 PE=3 SV=1
v.corymbosum_GDV_reftransV1_0001915	25.3333	472.333	4.25366	2.26e-37	NULL	NULL	NULL	NULL	NULL	Uncharacterized protein OS=Sphaerulina musiva (strain SO2202) GN=SEPMUDRAFT_67047 PE=4 SV=1
v.corymbosum_GDV_reftransV1_0007549	3637.33	61963.3	4.24754	0	GO:0009058 GO:0008152 GO:0003824 GO:0016746 GO:0016747	Biological Process:biosynthetic process; Biological Process:metabolic process; Molecular Function:catalytic activity; "Molecular Function:transferase activity, transferring acyl groups"; "Molecular Function:transferase activity, transferring acyl groups other than amino-acyl groups";	IPR001099 IPR011141 IPR012328 IPR016039 IPR018088	Chalcone/stilbene synthase, N-terminal; "Polyketide synthase, type III"; "Chalcone/stilbene synthase, C-terminal"; Thiolase-like; "Chalcone/stilbene synthase, active site";	Chalcone synthase OS=Hypericum androsaemum PE=1 SV=1	Chalcone synthase OS=Vaccinium ashei GN=CHS2 PE=2 SV=1
v.corymbosum_GDV_reftransV1_0036895	40.6667	915.667	4.24041	6.38e-14	GO:0008152 GO:0016758	Biological Process:metabolic process; "Molecular Function:transferase activity, transferring hexosyl groups";	IPR002213	UDP-glucuronosyl/UDP-glucosyltransferase;	UDP-glycosyltransferase 71E1 OS=Stevia rebaudiana GN=UGT71E1 PE=2 SV=1	NULL
v.corymbosum_GDV_reftransV1_0036920	38	697.333	4.23689	1.37e-39	GO:0006869 GO:0008289	Biological Process:lipid transport; Molecular Function:lipid binding;	IPR000528 IPR016140	Plant lipid transfer protein/Par allergen; Bifunctional inhibitor/plant lipid transfer protein/seed storage helical domain;	Non-specific lipid-transfer protein AP10 OS=Helianthus annuus PE=1 SV=2	Non-specific lipid-transfer protein OS=Coffea canephora GN=GSCOC_T00024972001 PE=3 SV=1
v.corymbosum_GDV_reftransV1_0020260	1.33333	49.6667	4.23492	2.46e-08	NULL	NULL	NULL	NULL	NULL	Putative uncharacterized protein OS=Vitis vinifera GN=VITISV_009033 PE=4 SV=1
v.corymbosum_GDV_reftransV1_0014616	0	29.6667	4.2333	5.13e-06	GO:0006869 GO:0008289	Biological Process:lipid transport; Molecular Function:lipid binding;	IPR000528 IPR016140	Plant lipid transfer protein/Par allergen; Bifunctional inhibitor/plant lipid transfer protein/seed storage helical domain;	NULL	Non-specific lipid-transfer protein, putative isoform 1 OS=Theobroma cacao GN=TCM_020657 PE=3 SV=1
v.corymbosum_GDV_reftransV1_0023278	5	126.333	4.23109	3.47e-11	NULL	NULL	NULL	NULL	NULL	NULL
v.corymbosum_GDV_reftransV1_0038342	5.33333	122.333	4.22764	2.76e-13	GO:0006633 GO:0008152 GO:0016020 GO:0003824 GO:0016747	Biological Process:fatty acid biosynthetic process; Biological Process:metabolic process; Cellular Component:membrane; Molecular Function:catalytic activity; "Molecular Function:transferase activity, transferring acyl groups other than amino-acyl groups";	IPR012392 IPR013601 IPR013747 IPR016039	Very-long-chain 3-ketoacyl-CoA synthase; FAE1/Type III polyketide synthase-like protein; "3-Oxoacyl-[acyl-carrier-protein (ACP)] synthase III, C-terminal"; Thiolase-like;	3-ketoacyl-CoA synthase 6 OS=Arabidopsis thaliana GN=CUT1 PE=1 SV=1	3-ketoacyl-CoA synthase OS=Corchorus capsularis GN=CCACVL1_29650 PE=3 SV=1
v.corymbosum_GDV_reftransV1_0011725	13.6667	435.333	4.22424	1.4e-08	GO:0004601	Molecular Function:peroxidase activity;	IPR000028	Chloroperoxidase;	Aromatic peroxygenase OS=Agrocybe aegerita GN=APO1 PE=1 SV=1	Cloroperoxidase OS=Aureobasidium namibiae CBS 147.97 GN=M436DRAFT_57752 PE=4 SV=1
v.corymbosum_GDV_reftransV1_0025701	92.6667	1616.67	4.22388	1.19e-81	GO:0006468 GO:0005524 GO:0005515 GO:0004672	Biological Process:protein phosphorylation; Molecular Function:ATP binding; Molecular Function:protein binding; Molecular Function:protein kinase activity;	IPR000719 IPR001611 IPR008271 IPR011009 IPR013210 IPR032675	Protein kinase domain; Leucine-rich repeat; "Serine/threonine-protein kinase, active site"; Protein kinase-like domain; "Leucine-rich repeat-containing N-terminal, plant-type"; "Leucine-rich repeat domain, L domain-like";	Receptor protein kinase-like protein ZAR1 OS=Arabidopsis thaliana GN=ZAR1 PE=1 SV=1	Uncharacterized protein OS=Coffea canephora GN=GSCOC_T00038225001 PE=3 SV=1
v.corymbosum_GDV_reftransV1_0014776	0	27	4.22059	5.18e-06	GO:0008152 GO:0016758	Biological Process:metabolic process; "Molecular Function:transferase activity, transferring hexosyl groups";	IPR002213	UDP-glucuronosyl/UDP-glucosyltransferase;	UDP-glycosyltransferase 90A1 OS=Arabidopsis thaliana GN=UGT90A1 PE=2 SV=1	Glycosyltransferase OS=Populus trichocarpa GN=POPTR_0018s03410g PE=3 SV=1
v.corymbosum_GDV_reftransV1_0016060	7.66667	157.333	4.22008	9.44e-19	GO:0006096 GO:0003824 GO:0000287 GO:0030955 GO:0004743	Biological Process:glycolytic process; Molecular Function:catalytic activity; Molecular Function:magnesium ion binding; Molecular Function:potassium ion binding; Molecular Function:pyruvate kinase activity;	IPR001697 IPR011037 IPR015793 IPR015813	Pyruvate kinase; "Pyruvate kinase-like, insert domain"; "Pyruvate kinase, barrel"; Pyruvate/Phosphoenolpyruvate kinase-like domain;	Pyruvate kinase 1, cytosolic OS=Oryza sativa subsp. japonica GN=Os11g0148500 PE=1 SV=1	NULL
v.corymbosum_GDV_reftransV1_0012341	0	33.3333	4.21877	6.09e-06	NULL	NULL	IPR005069 IPR029044	Nucleotide-diphospho-sugar transferase; Nucleotide-diphospho-sugar transferases;	Uncharacterized protein At1g28695 OS=Arabidopsis thaliana GN=At1g28695 PE=2 SV=1	uncharacterized protein At1g28695-like OS=Nicotiana tabacum GN=LOC107794950 PE=4 SV=1
v.corymbosum_GDV_reftransV1_0002959	1067.67	17822	4.21597	0	NULL	NULL	NULL	NULL	NULL	NULL
v.corymbosum_GDV_reftransV1_0037668	86.3333	1506	4.21434	9.88e-76	NULL	NULL	NULL	NULL	Ribulose bisphosphate carboxylase/oxygenase activase 1, chloroplastic OS=Nicotiana tabacum PE=1 SV=1	NULL
v.corymbosum_GDV_reftransV1_0025349	9	434.667	4.21162	5.24e-07	NULL	NULL	NULL	NULL	Plasma membrane ATPase 2 OS=Schizosaccharomyces pombe (strain 972 / ATCC 24843) GN=pma2 PE=3 SV=1	Plasma membrane ATPase OS=Pyrenochaeta sp. DS3sAY3a GN=IQ07DRAFT_607850 PE=3 SV=1
v.corymbosum_GDV_reftransV1_0003347	63.6667	1094.33	4.21042	5.25e-85	GO:0006508 GO:0004190	Biological Process:proteolysis; Molecular Function:aspartic-type endopeptidase activity;	IPR001461 IPR021109 IPR033121	Aspartic peptidase A1 family; Aspartic peptidase domain; Peptidase family A1 domain;	Vacuolar protease A OS=Neosartorya fumigata (strain ATCC MYA-4609 / Af293 / CBS 101355 / FGSC A1100) GN=pep2 PE=2 SV=1	Uncharacterized protein OS=Dothistroma septosporum (strain NZE10 / CBS 128990) GN=DOTSEDRAFT_73302 PE=3 SV=1
v.corymbosum_GDV_reftransV1_0037710	8.33333	181.667	4.20798	1.09e-13	NULL	NULL	NULL	NULL	Protein TAR1 OS=Kluyveromyces lactis (strain ATCC 8585 / CBS 2359 / DSM 70799 / NBRC 1267 / NRRL Y-1140 / WM37) GN=TAR1-A PE=4 SV=2	Uncharacterized protein OS=Penicillium freii GN=ACN42_g11702 PE=4 SV=1
v.corymbosum_GDV_reftransV1_0011727	22.6667	419.333	4.20775	9.98e-28	NULL	NULL	NULL	NULL	60S ribosomal protein L10-B OS=Schizosaccharomyces pombe (strain 972 / ATCC 24843) GN=rpl1002 PE=3 SV=1	Uncharacterized protein OS=Pseudogymnoascus sp. VKM F-4516 (FW-969) GN=V497_06907 PE=4 SV=1
v.corymbosum_GDV_reftransV1_0008210	0	26.3333	4.20329	5.69e-06	NULL	NULL	IPR003772	Large ribosomal RNA subunit accumulation protein YceD;	Large ribosomal RNA subunit accumulation protein YCED homolog 1, chloroplastic OS=Arabidopsis thaliana GN=At3g19810 PE=2 SV=1	Uncharacterized protein OS=Daucus carota subsp. sativus GN=DCAR_030403 PE=4 SV=1
v.corymbosum_GDV_reftransV1_0001156	48.3333	850.333	4.20311	1.55e-42	NULL	NULL	NULL	NULL	60S ribosomal protein L20-B OS=Saccharomyces cerevisiae (strain ATCC 204508 / S288c) GN=RPL20B PE=1 SV=1	60S ribosomal protein L20 OS=Pseudocercospora fijiensis (strain CIRAD86) GN=MYCFidRAFT_51495 PE=3 SV=1
v.corymbosum_GDV_reftransV1_0032451	693.667	11460.3	4.20192	0	NULL	NULL	NULL	NULL	Trans-cinnamate 4-monooxygenase OS=Catharanthus roseus GN=CYP73A4 PE=2 SV=1	Cinnamic acid 4-hydroxylase OS=Camellia chekiangoleosa GN=C4H PE=2 SV=1
v.corymbosum_GDV_reftransV1_0003557	20.3333	388	4.20111	3.29e-22	NULL	NULL	NULL	NULL	NULL	Uncharacterized protein OS=Mycosphaerella eumusae GN=AC578_6208 PE=4 SV=1
v.corymbosum_GDV_reftransV1_0000647	159	2672.67	4.19793	1.43e-128	GO:0055085 GO:0006810 GO:0005743 GO:0005215	Biological Process:transmembrane transport; Biological Process:transport; Cellular Component:mitochondrial inner membrane; Molecular Function:transporter activity;	IPR002067 IPR002113 IPR018108 IPR023395	Mitochondrial carrier protein; Adenine nucleotide translocator 1; Mitochondrial substrate/solute carrier; Mitochondrial carrier domain;	ADP,ATP carrier protein OS=Neurospora crassa (strain ATCC 24698 / 74-OR23-1A / CBS 708.71 / DSM 1257 / FGSC 987) GN=aac PE=3 SV=1	ADP,ATP carrier protein OS=Verruconis gallopava GN=PV09_02684 PE=3 SV=1
v.corymbosum_GDV_reftransV1_0006398	4	101.333	4.19753	4.4e-11	NULL	NULL	NULL	NULL	Opsin-1 OS=Neurospora crassa (strain ATCC 24698 / 74-OR23-1A / CBS 708.71 / DSM 1257 / FGSC 987) GN=nop-1 PE=1 SV=1	Family A G protein-coupled receptor-like protein OS=Sphaerulina musiva (strain SO2202) GN=SEPMUDRAFT_146754 PE=4 SV=1
v.corymbosum_GDV_reftransV1_0038245	4.66667	111.667	4.19405	8.01e-12	GO:0055114 GO:0016491	Biological Process:oxidation-reduction process; Molecular Function:oxidoreductase activity;	IPR018170 IPR020471 IPR023210	Aldo/keto reductase, conserved site; Aldo/keto reductase; NADP-dependent oxidoreductase domain;	NAD/NADP-dependent indole-3-acetaldehyde reductase OS=Schizosaccharomyces pombe (strain 972 / ATCC 24843) GN=SPAC19G12.09 PE=1 SV=1	Uncharacterized protein OS=Pseudocercospora fijiensis (strain CIRAD86) GN=MYCFidRAFT_89085 PE=4 SV=1
v.corymbosum_GDV_reftransV1_0024279	38	1066.33	4.19086	2.36e-09	GO:0006811 GO:0016020 GO:0005216	Biological Process:ion transport; Cellular Component:membrane; Molecular Function:ion channel activity;	IPR001425 IPR018229	Archaeal/bacterial/fungal rhodopsins; "Rhodopsin, retinal binding site";	Opsin-1 OS=Neurospora crassa (strain ATCC 24698 / 74-OR23-1A / CBS 708.71 / DSM 1257 / FGSC 987) GN=nop-1 PE=1 SV=1	Ion channel OS=Didymella rabiei GN=ST47_g9175 PE=4 SV=1
v.corymbosum_GDV_reftransV1_0019290	62.6667	1063	4.19073	2.56e-84	GO:0007275 GO:0006355 GO:0006355 GO:0003677 GO:0003700	Biological Process:multicellular organism development; "Biological Process:regulation of transcription, DNA-templated"; "Biological Process:regulation of transcription, DNA-templated"; Molecular Function:DNA binding; "Molecular Function:transcription factor activity, sequence-specific DNA binding";	IPR001471 IPR016177 IPR031112	AP2/ERF domain; DNA-binding domain; AP2-like ethylene-responsive transcription factor;	AP2-like ethylene-responsive transcription factor At1g16060 OS=Arabidopsis thaliana GN=At1g16060 PE=2 SV=1	NULL
v.corymbosum_GDV_reftransV1_0006441	51	869.667	4.18152	2.92e-54	NULL	NULL	NULL	NULL	60S ribosomal protein L10a OS=Neurospora crassa (strain ATCC 24698 / 74-OR23-1A / CBS 708.71 / DSM 1257 / FGSC 987) GN=crp-74 PE=3 SV=1	Ribosomal protein OS=Mycosphaerella eumusae GN=AC578_3624 PE=3 SV=1
v.corymbosum_GDV_reftransV1_0015717	73	1216.67	4.17988	9.54e-84	GO:0006633 GO:0016790	Biological Process:fatty acid biosynthetic process; Molecular Function:thiolester hydrolase activity;	IPR002864 IPR029069	Acyl-ACP thioesterase; HotDog domain;	Dodecanoyl-[acyl-carrier-protein] hydrolase, chloroplastic OS=Umbellularia californica GN=FATB1 PE=1 SV=1	Acyl-[acyl-carrier-protein] hydrolase OS=Glycine max GN=LOC100799204 PE=3 SV=1
v.corymbosum_GDV_reftransV1_0024052	9.66667	189.667	4.17505	2.04e-19	NULL	NULL	NULL	NULL	Endochitinase EP3 OS=Arabidopsis thaliana GN=EP3 PE=1 SV=1	endochitinase EP3-like OS=Nelumbo nucifera GN=LOC104605244 PE=4 SV=1
v.corymbosum_GDV_reftransV1_0022732	18.3333	327.667	4.17036	1.89e-31	NULL	NULL	NULL	NULL	NULL	Uncharacterized protein OS=Bipolaris victoriae FI3 GN=COCVidRAFT_39716 PE=4 SV=1
v.corymbosum_GDV_reftransV1_0032612	18.3333	327.333	4.16502	3.34e-31	GO:0016788	Molecular Function:hydrolase activity, acting on ester bonds;	IPR006912	Harbinger transposase-derived protein;	NULL	Putative uncharacterized protein OS=Oryza sativa subsp. indica GN=OsI_12917 PE=4 SV=1
v.corymbosum_GDV_reftransV1_0005001	0	28.3333	4.16395	7.79e-06	NULL	NULL	NULL	NULL	NULL	NULL
v.corymbosum_GDV_reftransV1_0008533	6.33333	129	4.15741	1.58e-15	NULL	NULL	NULL	NULL	Elongation factor 2 OS=Neurospora crassa (strain ATCC 24698 / 74-OR23-1A / CBS 708.71 / DSM 1257 / FGSC 987) GN=cot-3 PE=3 SV=3	Similar to Saccharomyces cerevisiae YOR133W EFT1 Elongation factor 2 (EF-2). Partial (No 3' end) (Partial) (Fragment) OS=Geotrichum candidum GN=BN980_GECA14s01390g PE=4 SV=1
v.corymbosum_GDV_reftransV1_0037610	0	28	4.15649	8.12e-06	NULL	NULL	NULL	NULL	Non-reducing polyketide synthase terA OS=Aspergillus terreus (strain NIH 2624 / FGSC A1156) GN=terA PE=1 SV=1	NULL
v.corymbosum_GDV_reftransV1_0003119	67.6667	1114	4.15603	1.51e-67	NULL	NULL	NULL	NULL	NULL	NULL
v.corymbosum_GDV_reftransV1_0006124	12.6667	726.333	4.15368	2.12e-06	NULL	NULL	NULL	NULL	NULL	Uncharacterized protein (Fragment) OS=Zymoseptoria tritici (strain CBS 115943 / IPO323) GN=MYCGRDRAFT_102068 PE=4 SV=1
v.corymbosum_GDV_reftransV1_0027749	13	763	4.15309	2.47e-06	NULL	NULL	IPR006459 IPR006702	Casparian strip membrane protein; Domain of unknown function DUF588;	CASP-like protein 1E2 OS=Vitis vinifera GN=VIT_05s0020g01820 PE=2 SV=1	CASP-like protein OS=Coffea canephora GN=GSCOC_T00025869001 PE=3 SV=1
v.corymbosum_GDV_reftransV1_0014858	30.3333	514.333	4.1483	1.02e-43	NULL	NULL	NULL	NULL	Probable NAD(P)H-dependent D-xylose reductase xyl1 OS=Emericella nidulans (strain FGSC A4 / ATCC 38163 / CBS 112.46 / NRRL 194 / M139) GN=xyl1 PE=3 SV=1	Uncharacterized protein OS=Dothistroma septosporum (strain NZE10 / CBS 128990) GN=DOTSEDRAFT_33509 PE=4 SV=1
v.corymbosum_GDV_reftransV1_0028236	37	634.667	4.14772	3.84e-39	NULL	NULL	NULL	NULL	Elongation factor 1-alpha OS=Puccinia graminis GN=TEF PE=3 SV=2	Elongation factor 1-alpha (Fragment) OS=Rhizoplaca chrysoleuca PE=2 SV=1
v.corymbosum_GDV_reftransV1_0024778	11.3333	208.667	4.14692	4.12e-23	GO:0003677	Molecular Function:DNA binding;	IPR001005 IPR009057 IPR017930	SANT/Myb domain; Homeobox domain-like; Myb domain;	Transcription factor MYB36 OS=Arabidopsis thaliana GN=MYB36 PE=1 SV=1	MYB7 OS=Diospyros kaki PE=2 SV=1
v.corymbosum_GDV_reftransV1_0037867	73	1193.67	4.1459	4.18e-82	NULL	NULL	NULL	NULL	Uncharacterized protein sll1483 OS=Synechocystis sp. (strain PCC 6803 / Kazusa) GN=sll1483 PE=3 SV=1	Uncharacterized protein OS=Dothistroma septosporum (strain NZE10 / CBS 128990) GN=DOTSEDRAFT_49966 PE=4 SV=1
v.corymbosum_GDV_reftransV1_0016577	48.3333	804.333	4.1357	1.1e-56	GO:0009902	Biological Process:chloroplast relocation;	IPR019448 IPR033343	EEIG1/EHBP1 N-terminal domain; PLASTID MOVEMENT IMPAIRED1;	Protein PLASTid MOVEMENT IMPAIRED 1 OS=Arabidopsis thaliana GN=PMI1 PE=1 SV=1	Uncharacterized protein OS=Jatropha curcas GN=JCGZ_08043 PE=4 SV=1
v.corymbosum_GDV_reftransV1_0007009	51	829.667	4.13315	5.88e-71	GO:0006412 GO:0005622 GO:0005840 GO:0003735	Biological Process:translation; Cellular Component:intracellular; Cellular Component:ribosome; Molecular Function:structural constituent of ribosome;	IPR002171 IPR012340 IPR022666	Ribosomal protein L2; "Nucleic acid-binding, OB-fold"; "Ribosomal Proteins L2, RNA binding domain";	60S ribosomal protein L2, mitochondrial OS=Arabidopsis thaliana GN=RPL2 PE=3 SV=1	Ribosomal protein L2 OS=Vaccinium macrocarpon GN=rpl2 PE=4 SV=1
v.corymbosum_GDV_reftransV1_0007240	168.667	2669.67	4.1317	1.72e-197	NULL	NULL	NULL	NULL	60S ribosomal protein L10-A OS=Schizosaccharomyces pombe (strain 972 / ATCC 24843) GN=rpl1001 PE=2 SV=2	60S ribosomal protein L10-A OS=Coniosporium apollinis (strain CBS 100218) GN=W97_03108 PE=4 SV=1
v.corymbosum_GDV_reftransV1_0008790	38.3333	644	4.12866	7.84e-47	GO:0055114 GO:0046872 GO:0016491 GO:0016702	Biological Process:oxidation-reduction process; Molecular Function:metal ion binding; Molecular Function:oxidoreductase activity; "Molecular Function:oxidoreductase activity, acting on single donors with incorporation of molecular oxygen, incorporation of two atoms of oxygen";	IPR000907 IPR001246 IPR013819 IPR020833 IPR020834	Lipoxygenase; "Lipoxygenase, plant"; "Lipoxygenase, C-terminal"; "Lipoxygenase, iron binding site"; "Lipoxygenase, conserved site";	Linoleate 13S-lipoxygenase 2-1, chloroplastic OS=Solanum tuberosum GN=LOX2.1 PE=1 SV=1	Lipoxygenase OS=Camellia sinensis PE=2 SV=1
v.corymbosum_GDV_reftransV1_0023929	2.33333	65.3333	4.12543	5.86e-09	NULL	NULL	NULL	NULL	NULL	NULL
v.corymbosum_GDV_reftransV1_0038311	0	31.6667	4.12484	1.06e-05	GO:0055114 GO:0010181 GO:0016491	Biological Process:oxidation-reduction process; Molecular Function:FMN binding; Molecular Function:oxidoreductase activity;	IPR012349	FMN-binding split barrel;	Protein bli-3 OS=Neurospora crassa (strain ATCC 24698 / 74-OR23-1A / CBS 708.71 / DSM 1257 / FGSC 987) GN=bli-3 PE=2 SV=1	Uncharacterized protein OS=Cyphellophora europaea CBS 101466 GN=HMPREF1541_01560 PE=4 SV=1
v.corymbosum_GDV_reftransV1_0008331	661	10420.7	4.12028	3e-210	GO:0006817 GO:0055085 GO:0016021 GO:0016021 GO:0005315 GO:0022857 GO:0005215	Biological Process:phosphate ion transport; Biological Process:transmembrane transport; Cellular Component:integral component of membrane; Cellular Component:integral component of membrane; Molecular Function:inorganic phosphate transmembrane transporter activity; Molecular Function:transmembrane transporter activity; Molecular Function:transporter activity;	IPR004738 IPR005828 IPR005829 IPR020846	Phosphate permease; "Major facilitator, sugar transporter-like"; "Sugar transporter, conserved site"; Major facilitator superfamily domain;	Repressible high-affinity phosphate permease OS=Neurospora crassa (strain ATCC 24698 / 74-OR23-1A / CBS 708.71 / DSM 1257 / FGSC 987) GN=pho-5 PE=1 SV=2	Phosphate permease OS=Sphaerulina musiva (strain SO2202) GN=SEPMUDRAFT_151779 PE=4 SV=1
v.corymbosum_GDV_reftransV1_0036919	18.3333	319	4.12013	5.87e-27	NULL	NULL	NULL	NULL	NULL	Uncharacterized protein OS=Gossypium raimondii GN=B456_001G167800 PE=4 SV=1
v.corymbosum_GDV_reftransV1_0007687	29	485	4.11856	5.2e-36	NULL	NULL	IPR012347	Ferritin-related;	Protein rds1 OS=Schizosaccharomyces pombe (strain 972 / ATCC 24843) GN=rds1 PE=2 SV=2	NULL
v.corymbosum_GDV_reftransV1_0032540	540	8430	4.11564	0	GO:0006508 GO:0004190	Biological Process:proteolysis; Molecular Function:aspartic-type endopeptidase activity;	IPR001461 IPR001969 IPR021109 IPR032799 IPR032861 IPR033121	Aspartic peptidase A1 family; "Aspartic peptidase, active site"; Aspartic peptidase domain; "Xylanase inhibitor, C-terminal"; "Xylanase inhibitor, N-terminal"; Peptidase family A1 domain;	Aspartic proteinase PCS1 OS=Arabidopsis thaliana GN=PCS1 PE=2 SV=1	Uncharacterized protein OS=Prunus persica GN=PRUPE_ppa006030mg PE=3 SV=1
v.corymbosum_GDV_reftransV1_0030204	324.667	5151	4.10748	1.39e-131	GO:0055114 GO:0016491	Biological Process:oxidation-reduction process; Molecular Function:oxidoreductase activity;	IPR005123 IPR026992 IPR027443	Oxoglutarate/iron-dependent dioxygenase; Non-haem dioxygenase N-terminal domain; Isopenicillin N synthase-like;	Flavonol synthase/flavanone 3-hydroxylase OS=Citrus unshiu GN=FLS PE=1 SV=1	Flavonol synthase OS=Camellia sinensis PE=2 SV=1
v.corymbosum_GDV_reftransV1_0013449	0.333333	33.3333	4.10605	4.41e-06	NULL	NULL	NULL	NULL	Peroxidase 52 OS=Arabidopsis thaliana GN=PER52 PE=2 SV=1	peroxidase P7-like OS=Nelumbo nucifera GN=LOC104589739 PE=4 SV=1
v.corymbosum_GDV_reftransV1_0016528	1	45	4.10528	8.1e-07	GO:0006629 GO:0055114 GO:0016717	Biological Process:lipid metabolic process; Biological Process:oxidation-reduction process; "Molecular Function:oxidoreductase activity, acting on paired donors, with oxidation of a pair of donors resulting in the reduction of molecular oxygen to two molecules of water";	IPR005804 IPR015876	Fatty acid desaturase domain; Acyl-CoA desaturase;	Palmitoyl-monogalactosyldiacylglycerol delta-7 desaturase, chloroplastic OS=Arabidopsis thaliana GN=ADS3 PE=1 SV=2	JB67 OS=Arabidopsis thaliana GN=AXX17_At3g16640 PE=3 SV=1
v.corymbosum_GDV_reftransV1_0034133	0.333333	31	4.10319	4.1e-06	NULL	NULL	NULL	NULL	Endoglucanase E1 OS=Acidothermus cellulolyticus (strain ATCC 43068 / 11B) GN=Acel_0614 PE=1 SV=1	Uncharacterized protein OS=Erythranthe guttata GN=MIMGU_mgv1a020519mg PE=3 SV=1
v.corymbosum_GDV_reftransV1_0023414	0	24.3333	4.10084	1.05e-05	NULL	NULL	NULL	NULL	NULL	Putative uncharacterized protein OS=Ricinus communis GN=RCOM_2118790 PE=4 SV=1
v.corymbosum_GDV_reftransV1_0025859	37	615	4.09262	2.36e-37	GO:0008152 GO:0055114 GO:0016491	Biological Process:metabolic process; Biological Process:oxidation-reduction process; Molecular Function:oxidoreductase activity;	IPR015590 IPR016160 IPR016161 IPR016162 IPR029510	Aldehyde dehydrogenase domain; "Aldehyde dehydrogenase, cysteine active site"; Aldehyde/histidinol dehydrogenase; Aldehyde dehydrogenase N-terminal domain; "Aldehyde dehydrogenase, glutamic acid active site";	Aldehyde dehydrogenase OS=Davidiella tassiana GN=CLAH10 PE=1 SV=2	Uncharacterized protein OS=Baudoinia compniacensis (strain UAMH 10762) GN=BAUCODRAFT_311185 PE=3 SV=1
v.corymbosum_GDV_reftransV1_0029141	20.6667	382.333	4.09119	3.11e-19	NULL	NULL	NULL	NULL	Fructose-bisphosphate aldolase 1 OS=Paracoccidioides lutzii (strain ATCC MYA-826 / Pb01) GN=FBA1 PE=1 SV=3	Uncharacterized protein OS=Pseudocercospora fijiensis (strain CIRAD86) GN=MYCFidRAFT_210483 PE=4 SV=1
v.corymbosum_GDV_reftransV1_0008935	0	24.6667	4.08876	1.15e-05	NULL	NULL	NULL	NULL	NULL	Uncharacterized protein OS=Hirsutella minnesotensis 3608 GN=HIM_05448 PE=4 SV=1
v.corymbosum_GDV_reftransV1_0012420	0	31.3333	4.08859	1.32e-05	NULL	NULL	NULL	NULL	Hydroxynaphthalene reductase arp2 OS=Neosartorya fumigata (strain ATCC MYA-4609 / Af293 / CBS 101355 / FGSC A1100) GN=arp2 PE=3 SV=1	Uncharacterized protein OS=Dothistroma septosporum (strain NZE10 / CBS 128990) GN=DOTSEDRAFT_69250 PE=4 SV=1
v.corymbosum_GDV_reftransV1_0005753	59	970.333	4.08531	1.54e-40	NULL	NULL	NULL	NULL	6-phosphogluconate dehydrogenase, decarboxylating OS=Emericella nidulans (strain FGSC A4 / ATCC 38163 / CBS 112.46 / NRRL 194 / M139) GN=AN10233 PE=3 SV=1	6-phosphogluconate dehydrogenase, decarboxylating OS=Zymoseptoria tritici (strain CBS 115943 / IPO323) GN=MYCGRDRAFT_64902 PE=3 SV=1
v.corymbosum_GDV_reftransV1_0008471	33	538.333	4.08273	1.65e-35	GO:0055114 GO:0020037 GO:0005506 GO:0016705	Biological Process:oxidation-reduction process; Molecular Function:heme binding; Molecular Function:iron ion binding; "Molecular Function:oxidoreductase activity, acting on paired donors, with incorporation or reduction of molecular oxygen";	IPR001128 IPR002401 IPR017972	Cytochrome P450; "Cytochrome P450, E-class, group I"; "Cytochrome P450, conserved site";	Alkane hydroxylase MAH1 OS=Arabidopsis thaliana GN=CYP96A15 PE=2 SV=1	NULL
v.corymbosum_GDV_reftransV1_0023218	0	25.3333	4.08188	1.21e-05	NULL	NULL	NULL	NULL	Conidiation-specific protein 6 OS=Neurospora crassa (strain ATCC 24698 / 74-OR23-1A / CBS 708.71 / DSM 1257 / FGSC 987) GN=con-6 PE=2 SV=1	Uncharacterized protein OS=Saitoella complicata NRRL Y-17804 GN=G7K_2114-t1 PE=4 SV=1
v.corymbosum_GDV_reftransV1_0024041	0	27	4.08045	1.28e-05	NULL	NULL	NULL	NULL	Uncharacterized mitochondrial protein AtMg01010 OS=Arabidopsis thaliana GN=AtMg01010 PE=4 SV=1	Uncharacterized protein OS=Rhizophagus irregularis DAOM 197198w GN=RirG_027070 PE=4 SV=1
v.corymbosum_GDV_reftransV1_0006711	6	134.667	4.07994	5.09e-11	NULL	NULL	NULL	NULL	40S ribosomal protein S6 OS=Debaryomyces hansenii (strain ATCC 36239 / CBS 767 / JCM 1990 / NBRC 0083 / IGC 2968) GN=RPS6 PE=3 SV=1	40S ribosomal protein S6 OS=Pseudocercospora fijiensis (strain CIRAD86) GN=MYCFidRAFT_181407 PE=3 SV=1
v.corymbosum_GDV_reftransV1_0025004	0.666667	35.6667	4.07972	1.74e-06	NULL	NULL	NULL	NULL	Hexose carrier protein HEX6 OS=Ricinus communis GN=HEX6 PE=2 SV=1	Uncharacterized protein OS=Citrus sinensis GN=CISIN_1g027462mg PE=3 SV=1
v.corymbosum_GDV_reftransV1_0012570	0.333333	32	4.07938	4.92e-06	NULL	NULL	NULL	NULL	NULL	NULL
v.corymbosum_GDV_reftransV1_0028235	115.333	1784	4.07371	1.64e-101	NULL	NULL	NULL	NULL	Elongation factor 1-alpha OS=Aureobasidium pullulans GN=TEF1 PE=3 SV=1	Translation elongation factor 1-alpha (Fragment) OS=Alternaria sp. MOS634 GN=tef1 PE=4 SV=1
v.corymbosum_GDV_reftransV1_0015045	47.6667	764.333	4.06889	1.55e-47	NULL	NULL	NULL	NULL	ATP synthase subunit alpha, mitochondrial OS=Neurospora crassa (strain ATCC 24698 / 74-OR23-1A / CBS 708.71 / DSM 1257 / FGSC 987) GN=atp-1 PE=3 SV=1	ATP synthase subunit alpha OS=Diaporthe helianthi GN=DHEL01_13843 PE=4 SV=1
v.corymbosum_GDV_reftransV1_0014492	2.33333	68.3333	4.06734	7.13e-08	NULL	NULL	IPR024752	Myb/SANT-like domain;	NULL	NULL
v.corymbosum_GDV_reftransV1_0022764	0	24	4.06206	1.33e-05	NULL	NULL	NULL	NULL	Histidine biosynthesis trifunctional protein OS=Neurospora crassa (strain ATCC 24698 / 74-OR23-1A / CBS 708.71 / DSM 1257 / FGSC 987) GN=his-3 PE=3 SV=3	Histidine biosynthesis trifunctional protein OS=Xylona heveae TC161 GN=L228DRAFT_220873 PE=3 SV=1
v.corymbosum_GDV_reftransV1_0036795	23	371	4.05829	5.18e-35	GO:0003824	Molecular Function:catalytic activity;	IPR000073 IPR000639 IPR029058	Alpha/beta hydrolase fold-1; Epoxide hydrolase-like; Alpha/Beta hydrolase fold;	Dihydrolipoyllysine-residue acetyltransferase component of acetoin cleaving system OS=Cupriavidus necator (strain ATCC 17699 / H16 / DSM 428 / Stanier 337) GN=acoC PE=1 SV=3	Uncharacterized protein OS=Coffea canephora GN=GSCOC_T00038438001 PE=4 SV=1
v.corymbosum_GDV_reftransV1_0032085	204	3108	4.05649	8.5e-118	GO:0003824 GO:0050662	Molecular Function:catalytic activity; Molecular Function:coenzyme binding;	IPR001509 IPR016040	NAD-dependent epimerase/dehydratase; NAD(P)-binding domain;	Cinnamoyl-CoA reductase-like SNL6 OS=Oryza sativa subsp. japonica GN=SNL6 PE=3 SV=1	NULL
v.corymbosum_GDV_reftransV1_0011993	1.33333	45.3333	4.05449	2.37e-07	NULL	NULL	NULL	NULL	Protein SHOOT GRAVITROPISM 5 OS=Arabidopsis thaliana GN=SGR5 PE=1 SV=1	Putative uncharacterized protein OS=Vitis vinifera GN=VIT_17s0000g01360 PE=4 SV=1
v.corymbosum_GDV_reftransV1_0018377	69.6667	1065.67	4.05284	3.37e-67	GO:0005509	Molecular Function:calcium ion binding;	IPR002048 IPR011992 IPR018247	EF-hand domain; EF-hand domain pair; "EF-Hand 1, calcium-binding site";	Calcium-binding protein CML42 OS=Arabidopsis thaliana GN=CML42 PE=1 SV=1	calcium-binding protein CAST-like OS=Capsicum annuum GN=LOC107845825 PE=4 SV=1
v.corymbosum_GDV_reftransV1_0007277	26.6667	429	4.05076	1.57e-35	NULL	NULL	NULL	NULL	60S ribosomal protein L5 OS=Neurospora crassa (strain ATCC 24698 / 74-OR23-1A / CBS 708.71 / DSM 1257 / FGSC 987) GN=rpl-5 PE=3 SV=1	NULL
v.corymbosum_GDV_reftransV1_0031969	114.333	1724	4.04277	8.46e-86	NULL	NULL	IPR001750	NADH:quinone oxidoreductase/Mrp antiporter, membrane subunit;	NADH-ubiquinone oxidoreductase chain 2 OS=Oenothera berteroana GN=ND2 PE=2 SV=2	NADH dehydrogenase subunit 2 OS=Nelumbo nucifera GN=nad2 PE=3 SV=1
v.corymbosum_GDV_reftransV1_0013259	0	24	4.04124	1.51e-05	NULL	NULL	NULL	NULL	Defensin-like protein 182 OS=Arabidopsis thaliana GN=PDF3.2 PE=2 SV=1	NULL
v.corymbosum_GDV_reftransV1_0018202	44.3333	687.667	4.03499	6.02e-43	NULL	NULL	NULL	NULL	Protein DETOXIFICATION 25 OS=Arabidopsis thaliana GN=DTX25 PE=2 SV=1	Protein DETOXIFICATION OS=Vaccinium corymbosum PE=2 SV=1
v.corymbosum_GDV_reftransV1_0027239	379.667	5909	4.0327	8.67e-44	NULL	NULL	NULL	NULL	NULL	NULL
v.corymbosum_GDV_reftransV1_0026650	639.333	9425	4.03176	1.09e-282	GO:0055114 GO:0006694 GO:0003854 GO:0016616	Biological Process:oxidation-reduction process; Biological Process:steroid biosynthetic process; Molecular Function:3-beta-hydroxy-delta5-steroid dehydrogenase activity; "Molecular Function:oxidoreductase activity, acting on the CH-OH group of donors, NAD or NADP as acceptor";	IPR002225 IPR016040	3-beta hydroxysteroid dehydrogenase/isomerase; NAD(P)-binding domain;	Cinnamoyl-CoA reductase-like SNL6 OS=Oryza sativa subsp. japonica GN=SNL6 PE=3 SV=1	cinnamoyl-CoA reductase-like SNL6 OS=Nelumbo nucifera GN=LOC104585636 PE=4 SV=1
v.corymbosum_GDV_reftransV1_0033923	3	72.3333	4.03127	2.81e-09	NULL	NULL	IPR006917	SOUL haem-binding protein;	Heme-binding protein 2 OS=Homo sapiens GN=HEBP2 PE=1 SV=1	Uncharacterized protein OS=Populus trichocarpa GN=POPTR_0001s13050g PE=4 SV=1
v.corymbosum_GDV_reftransV1_0006238	83	1241.67	4.02365	2.73e-89	NULL	NULL	NULL	NULL	Elongation factor 3 OS=Candida glabrata (strain ATCC 2001 / CBS 138 / JCM 3761 / NBRC 0622 / NRRL Y-65) GN=TEF3 PE=3 SV=2	Uncharacterized protein OS=Dothistroma septosporum (strain NZE10 / CBS 128990) GN=DOTSEDRAFT_69645 PE=4 SV=1
v.corymbosum_GDV_reftransV1_0032136	6.66667	136.333	4.02322	1.22e-11	NULL	NULL	NULL	NULL	Annexin D4 OS=Arabidopsis thaliana GN=ANN4 PE=2 SV=1	Putative uncharacterized protein OS=Vitis vinifera GN=VIT_13s0019g00750 PE=4 SV=1
v.corymbosum_GDV_reftransV1_0033919	0	24	4.02309	1.69e-05	NULL	NULL	NULL	NULL	NULL	NULL
v.corymbosum_GDV_reftransV1_0002965	95	1416.67	4.02214	7.9e-92	GO:0005975 GO:0006098 GO:0005737 GO:0003824 GO:0004801	Biological Process:carbohydrate metabolic process; Biological Process:pentose-phosphate shunt; Cellular Component:cytoplasm; Molecular Function:catalytic activity; Molecular Function:sedoheptulose-7-phosphate:D-glyceraldehyde-3-phosphate glyceronetransferase activity;	IPR001585 IPR004730 IPR013785 IPR018225	Transaldolase/Fructose-6-phosphate aldolase; Transaldolase type 1; Aldolase-type TIM barrel; "Transaldolase, active site";	Transaldolase OS=Fusarium oxysporum f. sp. lycopersici (strain 4287 / CBS 123668 / FGSC 9935 / NRRL 34936) GN=FOXG_03074 PE=1 SV=1	Transaldolase OS=Zymoseptoria tritici (strain CBS 115943 / IPO323) GN=TAL1 PE=4 SV=1
v.corymbosum_GDV_reftransV1_0020364	240	3499.33	4.01564	4.98e-224	GO:0008152 GO:0003824	Biological Process:metabolic process; Molecular Function:catalytic activity;	IPR000873 IPR020845	AMP-dependent synthetase/ligase; "AMP-binding, conserved site";	4-coumarate--CoA ligase 2 OS=Glycine max PE=2 SV=2	AMP-binding domain-containing protein/DUF4009 domain-containing protein (Fragment) OS=Cephalotus follicularis GN=CFOL_v3_20014 PE=4 SV=1
v.corymbosum_GDV_reftransV1_0006685	5.66667	137	4.00214	5.46e-09	NULL	NULL	NULL	NULL	Probable phosphoketolase OS=Thermosynechococcus elongatus (strain BP-1) GN=tll1186 PE=3 SV=1	Uncharacterized protein OS=Baudoinia compniacensis (strain UAMH 10762) GN=BAUCODRAFT_29552 PE=3 SV=1
v.corymbosum_GDV_reftransV1_0003342	1.66667	54	3.9926	4.04e-07	NULL	NULL	NULL	NULL	Protein HES1 OS=Saccharomyces cerevisiae (strain ATCC 204508 / S288c) GN=HES1 PE=1 SV=1	Uncharacterized protein OS=Baudoinia compniacensis (strain UAMH 10762) GN=BAUCODRAFT_569252 PE=3 SV=1
v.corymbosum_GDV_reftransV1_0001909	7.33333	140.333	3.98714	9.51e-12	GO:0055114 GO:0016491	Biological Process:oxidation-reduction process; Molecular Function:oxidoreductase activity;	IPR018170 IPR020471 IPR023210	Aldo/keto reductase, conserved site; Aldo/keto reductase; NADP-dependent oxidoreductase domain;	Uncharacterized oxidoreductase C2F3.05c OS=Schizosaccharomyces pombe (strain 972 / ATCC 24843) GN=SPAC2F3.05c PE=3 SV=1	Uncharacterized protein OS=Aureobasidium subglaciale EXF-2481 GN=AUEXF2481DRAFT_8177 PE=4 SV=1
v.corymbosum_GDV_reftransV1_0036275	0.666667	34.6667	3.9773	4.29e-06	GO:0055114 GO:0020037 GO:0005506 GO:0016705	Biological Process:oxidation-reduction process; Molecular Function:heme binding; Molecular Function:iron ion binding; "Molecular Function:oxidoreductase activity, acting on paired donors, with incorporation or reduction of molecular oxygen";	IPR001128 IPR002401 IPR017972	Cytochrome P450; "Cytochrome P450, E-class, group I"; "Cytochrome P450, conserved site";	Flavonoid 3',5'-hydroxylase 1 OS=Petunia hybrida GN=CYP75A1 PE=2 SV=1	Flavonoid 3',5'-hydroxylase OS=Rhododendron x pulchrum GN=RpF3'5'H1-B PE=2 SV=1
v.corymbosum_GDV_reftransV1_0024234	196.333	2795.67	3.97394	4.32e-109	NULL	NULL	NULL	NULL	Peptidyl-prolyl cis-trans isomerase, mitochondrial OS=Neurospora crassa (strain ATCC 24698 / 74-OR23-1A / CBS 708.71 / DSM 1257 / FGSC 987) GN=csr-1 PE=1 SV=1	Peptidyl-prolyl cis-trans isomerase OS=Dothistroma septosporum (strain NZE10 / CBS 128990) GN=DOTSEDRAFT_70235 PE=3 SV=1
v.corymbosum_GDV_reftransV1_0008921	5.66667	111	3.96499	7.76e-11	NULL	NULL	NULL	NULL	Succinate dehydrogenase assembly factor 2, mitochondrial OS=Aspergillus flavus (strain ATCC 200026 / FGSC A1120 / NRRL 3357 / JCM 12722 / SRRC 167) GN=AFLA_051990 PE=3 SV=1	Succinate dehydrogenase assembly factor 2, mitochondrial OS=Sphaerulina musiva (strain SO2202) GN=SEPMUDRAFT_106344 PE=3 SV=1
v.corymbosum_GDV_reftransV1_0013374	0	22.6667	3.963	2.35e-05	NULL	NULL	NULL	NULL	Probable FAD-dependent monooxygenase kojA OS=Aspergillus oryzae (strain ATCC 42149 / RIB 40) GN=kojA PE=1 SV=1	Uncharacterized protein OS=Hirsutella minnesotensis 3608 GN=HIM_05448 PE=4 SV=1
v.corymbosum_GDV_reftransV1_0036933	43	625.333	3.96219	7.83e-56	GO:0006468 GO:0005524 GO:0005524 GO:0004672	Biological Process:protein phosphorylation; Molecular Function:ATP binding; Molecular Function:ATP binding; Molecular Function:protein kinase activity;	IPR000719 IPR008271 IPR011009 IPR017441 IPR032872	Protein kinase domain; "Serine/threonine-protein kinase, active site"; Protein kinase-like domain; "Protein kinase, ATP binding site"; "Wall-associated receptor kinase, C-terminal";	LEAF RUST 10 DISEASE-RESISTANCE LOCUS RECEPTOR-LIKE PROTEIN KINASE-like 1.4 OS=Arabidopsis thaliana GN=LRK10L-1.4 PE=2 SV=2	LEAF RUST 10 DISEASE-RESISTANCE LOCUS RECEPTOR-LIKE PROTEIN KINASE-like 1.4 isoform X2 OS=Capsicum annuum GN=LOC107860080 PE=4 SV=1
v.corymbosum_GDV_reftransV1_0024099	6.66667	123.667	3.95948	1.76e-12	NULL	NULL	NULL	NULL	Phenylalanine ammonia-lyase OS=Digitalis lanata PE=2 SV=1	NULL
v.corymbosum_GDV_reftransV1_0026588	0	23.3333	3.9572	2.48e-05	NULL	NULL	NULL	NULL	NULL	Uncharacterized protein OS=Nicotiana attenuata GN=A4A49_15261 PE=4 SV=1
v.corymbosum_GDV_reftransV1_0005879	39	584	3.95668	1.87e-38	GO:0045454 GO:0016491	Biological Process:cell redox homeostasis; Molecular Function:oxidoreductase activity;	IPR012336 IPR013740 IPR013766	Thioredoxin-like fold; Redoxin; Thioredoxin domain;	Putative peroxiredoxin pmp20 OS=Schizosaccharomyces pombe (strain 972 / ATCC 24843) GN=pmp20 PE=2 SV=2	Uncharacterized protein OS=Dothistroma septosporum (strain NZE10 / CBS 128990) GN=DOTSEDRAFT_46717 PE=4 SV=1
v.corymbosum_GDV_reftransV1_0012450	0	23.6667	3.9562	2.5e-05	NULL	NULL	NULL	NULL	UPF0481 protein At3g47200 OS=Arabidopsis thaliana GN=At3g47200 PE=2 SV=1	Putative uncharacterized protein OS=Vitis vinifera GN=VIT_07s0031g00040 PE=4 SV=1
v.corymbosum_GDV_reftransV1_0007983	1	40	3.95405	1.86e-06	NULL	NULL	IPR020683 IPR026961	Ankyrin repeat-containing domain; PGG domain;	Ankyrin repeat-containing protein ITN1 OS=Arabidopsis thaliana GN=ITN1 PE=1 SV=1	Uncharacterized protein OS=Beta vulgaris subsp. vulgaris GN=BVRB_2g029040 PE=4 SV=1
v.corymbosum_GDV_reftransV1_0012814	0	25.3333	3.95235	2.65e-05	NULL	NULL	NULL	NULL	Phosphate transporter PHO1 homolog 3 OS=Arabidopsis thaliana GN=PHO1;H3 PE=2 SV=2	Putative uncharacterized protein OS=Vitis vinifera GN=VIT_01s0182g00140 PE=4 SV=1
v.corymbosum_GDV_reftransV1_0024499	0	24.3333	3.94819	2.67e-05	NULL	NULL	NULL	NULL	NULL	NULL
v.corymbosum_GDV_reftransV1_0004933	34.3333	508.667	3.94232	2.49e-34	GO:0006096 GO:0006096 GO:0003824 GO:0000287 GO:0030955 GO:0004743	Biological Process:glycolytic process; Biological Process:glycolytic process; Molecular Function:catalytic activity; Molecular Function:magnesium ion binding; Molecular Function:potassium ion binding; Molecular Function:pyruvate kinase activity;	IPR001697 IPR015793 IPR015795 IPR015813 IPR018209	Pyruvate kinase; "Pyruvate kinase, barrel"; "Pyruvate kinase, C-terminal"; Pyruvate/Phosphoenolpyruvate kinase-like domain; "Pyruvate kinase, active site";	Pyruvate kinase OS=Emericella nidulans (strain FGSC A4 / ATCC 38163 / CBS 112.46 / NRRL 194 / M139) GN=pkiA PE=3 SV=2	Pyruvate kinase OS=Zymoseptoria tritici (strain CBS 115943 / IPO323) GN=PYK1 PE=3 SV=1
v.corymbosum_GDV_reftransV1_0022323	0	25	3.94132	2.81e-05	NULL	NULL	NULL	NULL	NULL	Unplaced genomic scaffold GYMLUscaffold_17, whole genome shotgun sequence OS=Gymnopus luxurians FD-317 M1 GN=GYMLUDRAFT_242026 PE=4 SV=1
v.corymbosum_GDV_reftransV1_0038708	71.3333	1026.67	3.93663	4.56e-49	NULL	NULL	NULL	NULL	NULL	NULL
v.corymbosum_GDV_reftransV1_0001961	18.3333	293	3.93505	1.35e-17	NULL	NULL	IPR019783	Ribosome maturation protein SBDS, N-terminal;	SDO1-like protein C21C3.19 OS=Schizosaccharomyces pombe (strain 972 / ATCC 24843) GN=SPBC21C3.19 PE=3 SV=1	Uncharacterized protein OS=Baudoinia compniacensis (strain UAMH 10762) GN=BAUCODRAFT_85329 PE=4 SV=1
v.corymbosum_GDV_reftransV1_0018900	335.333	5245	3.93311	3.88e-22	GO:0008152 GO:0016787	Biological Process:metabolic process; Molecular Function:hydrolase activity;	IPR013094 IPR029058	Alpha/beta hydrolase fold-3; Alpha/Beta hydrolase fold;	Probable carboxylesterase 18 OS=Arabidopsis thaliana GN=CXE18 PE=1 SV=1	NULL
v.corymbosum_GDV_reftransV1_0005981	0	29.6667	3.92988	3.24e-05	NULL	NULL	NULL	NULL	NULL	Uncharacterized protein OS=Setosphaeria turcica (strain 28A) GN=SETTUDRAFT_93458 PE=4 SV=1
v.corymbosum_GDV_reftransV1_0015079	9.66667	336.667	3.92282	2.97e-06	NULL	NULL	NULL	NULL	Transketolase 1 OS=Saccharomyces cerevisiae (strain ATCC 204508 / S288c) GN=TKL1 PE=1 SV=4	Transketolase OS=Zymoseptoria brevis GN=TI39_contig612g00009 PE=3 SV=1
v.corymbosum_GDV_reftransV1_0005368	110.333	1532.67	3.91875	9.08e-65	GO:0055114 GO:0016491 GO:0016491 GO:0008270	Biological Process:oxidation-reduction process; Molecular Function:oxidoreductase activity; Molecular Function:oxidoreductase activity; Molecular Function:zinc ion binding;	IPR002328 IPR011032 IPR013149 IPR013154 IPR016040 IPR020843	Alcohol dehydrogenase, zinc-type, conserved site; GroES-like; "Alcohol dehydrogenase, C-terminal"; "Alcohol dehydrogenase, N-terminal"; NAD(P)-binding domain; "Polyketide synthase, enoylreductase domain";	NADP-dependent alcohol dehydrogenase 6 OS=Saccharomyces cerevisiae (strain ATCC 204508 / S288c) GN=ADH6 PE=1 SV=1	Uncharacterized protein OS=Baudoinia compniacensis (strain UAMH 10762) GN=BAUCODRAFT_70235 PE=3 SV=1
v.corymbosum_GDV_reftransV1_0007129	1	39.6667	3.91779	2.68e-06	NULL	NULL	NULL	NULL	GDSL esterase/lipase At1g29670 OS=Arabidopsis thaliana GN=At1g29670 PE=2 SV=1	GDSL esterase/lipase At1g29670-like OS=Nicotiana tabacum GN=LOC107787241 PE=4 SV=1
v.corymbosum_GDV_reftransV1_0029893	47	687.333	3.91439	1.27e-31	GO:0005622 GO:0008270	Cellular Component:intracellular; Molecular Function:zinc ion binding;	IPR000315	B-box-type zinc finger;	Zinc finger protein CONSTANS-LIKE 5 OS=Arabidopsis thaliana GN=COL5 PE=2 SV=2	Uncharacterized protein OS=Vigna angularis var. angularis GN=Vigan.01G474200 PE=4 SV=1
v.corymbosum_GDV_reftransV1_0007117	7	123.333	3.90884	1.14e-12	GO:0006855 GO:0055085 GO:0016020 GO:0015297 GO:0015238	Biological Process:drug transmembrane transport; Biological Process:transmembrane transport; Cellular Component:membrane; Molecular Function:antiporter activity; Molecular Function:drug transmembrane transporter activity;	IPR002528	Multi antimicrobial extrusion protein;	Protein DETOXIFICATION 45, chloroplastic OS=Arabidopsis thaliana GN=DTX45 PE=2 SV=2	Protein DETOXIFICATION OS=Coffea canephora GN=GSCOC_T00036983001 PE=3 SV=1
v.corymbosum_GDV_reftransV1_0011854	1.33333	42.3333	3.90857	9.43e-07	GO:0006355 GO:0043565 GO:0003700	Biological Process:regulation of transcription, DNA-templated; Molecular Function:sequence-specific DNA binding; "Molecular Function:transcription factor activity, sequence-specific DNA binding";	IPR003657	WRKY domain;	Probable WRKY transcription factor 43 OS=Arabidopsis thaliana GN=WRKY43 PE=1 SV=1	WRKY domain-containing protein OS=Cephalotus follicularis GN=CFOL_v3_07261 PE=4 SV=1
v.corymbosum_GDV_reftransV1_0036826	34.3333	490.333	3.90791	1.99e-34	GO:0006355 GO:0003677 GO:0008289 GO:0043565	Biological Process:regulation of transcription, DNA-templated; Molecular Function:DNA binding; Molecular Function:lipid binding; Molecular Function:sequence-specific DNA binding;	IPR001356 IPR002913 IPR009057 IPR017970 IPR023393	Homeobox domain; START domain; Homeobox domain-like; "Homeobox, conserved site"; START-like domain;	Homeobox-leucine zipper protein ANTHOCYANINLESS 2 OS=Arabidopsis thaliana GN=ANL2 PE=2 SV=1	Putative uncharacterized protein OS=Vitis vinifera GN=VIT_15s0048g02000 PE=4 SV=1
v.corymbosum_GDV_reftransV1_0012606	4	79	3.90326	8.74e-10	NULL	NULL	NULL	NULL	NULL	NULL
v.corymbosum_GDV_reftransV1_0010550	0	22.6667	3.89496	3.51e-05	GO:0006542 GO:0006807 GO:0003824 GO:0004356	Biological Process:glutamine biosynthetic process; Biological Process:nitrogen compound metabolic process; Molecular Function:catalytic activity; Molecular Function:glutamate-ammonia ligase activity;	IPR008146 IPR008147 IPR014746 IPR027302 IPR027303	Glutamine synthetase, catalytic domain; "Glutamine synthetase, beta-Grasp domain"; "Glutamine synthetase/guanido kinase, catalytic domain"; "Glutamine synthetase, N-terminal conserved site"; "Glutamine synthetase, glycine-rich site";	Glutamine synthetase OS=Saccharomyces cerevisiae (strain ATCC 204508 / S288c) GN=GLN1 PE=1 SV=4	Glutamine synthetase OS=Saccharomyces cerevisiae (strain RM11-1a) GN=SCRG_02525 PE=3 SV=1
v.corymbosum_GDV_reftransV1_0005809	0	22	3.89201	3.51e-05	NULL	NULL	NULL	NULL	NADPH dehydrogenase afvA OS=Aspergillus flavus (strain ATCC 200026 / FGSC A1120 / NRRL 3357 / JCM 12722 / SRRC 167) GN=afvA PE=2 SV=1	FMN-linked oxidoreductase OS=Sphaerulina musiva (strain SO2202) GN=SEPMUDRAFT_145711 PE=4 SV=1
v.corymbosum_GDV_reftransV1_0028233	224	3030	3.88747	1.58e-101	NULL	NULL	NULL	NULL	Elongation factor 1-alpha OS=Aureobasidium pullulans GN=TEF1 PE=3 SV=1	Elongation factor 1-alpha OS=Phaeomoniella chlamydospora GN=UCRPC4_g02536 PE=3 SV=1
v.corymbosum_GDV_reftransV1_0009554	15	238.667	3.88391	3.2e-17	NULL	NULL	NULL	NULL	Superoxide dismutase [Mn] 1, mitochondrial OS=Arabidopsis thaliana GN=MSD1 PE=1 SV=2	Superoxide dismutase OS=Zymoseptoria brevis GN=TI39_contig344g00008 PE=3 SV=1
v.corymbosum_GDV_reftransV1_0014217	14.3333	216.333	3.88183	1.14e-20	NULL	NULL	NULL	NULL	40S ribosomal protein S1 OS=Pyrenophora tritici-repentis (strain Pt-1C-BFP) GN=rps1 PE=3 SV=1	40S ribosomal protein S1 OS=Pseudocercospora musae GN=RPS1 PE=3 SV=1
v.corymbosum_GDV_reftransV1_0032009	0	22.3333	3.8729	3.94e-05	NULL	NULL	NULL	NULL	Scarecrow-like protein 33 OS=Arabidopsis thaliana GN=SCL33 PE=1 SV=1	NULL
v.corymbosum_GDV_reftransV1_0024412	3	66.3333	3.86875	5.25e-08	NULL	NULL	NULL	NULL	NULL	serine/threonine-protein phosphatase 6 regulatory ankyrin repeat subunit C-like isoform X2 OS=Nicotiana tabacum GN=LOC107814188 PE=4 SV=1
v.corymbosum_GDV_reftransV1_0027336	0	28.6667	3.86437	4.59e-05	NULL	NULL	NULL	NULL	NULL	NULL
v.corymbosum_GDV_reftransV1_0033834	4.33333	89	3.86436	6.53e-09	NULL	NULL	IPR005101 IPR006050 IPR014729	Cryptochrome/DNA photolyase, FAD-binding domain; "DNA photolyase, N-terminal"; Rossmann-like alpha/beta/alpha sandwich fold;	(6-4)DNA photolyase OS=Arabidopsis thaliana GN=UVR3 PE=1 SV=2	Putative uncharacterized protein OS=Vitis vinifera GN=VIT_09s0002g05990 PE=4 SV=1
v.corymbosum_GDV_reftransV1_0022986	0.666667	33.3333	3.86235	9.17e-06	NULL	NULL	NULL	NULL	NULL	Putative uncharacterized protein OS=Vitis vinifera GN=VITISV_037889 PE=4 SV=1
v.corymbosum_GDV_reftransV1_0001618	207.333	2733	3.86101	1.57e-118	NULL	NULL	IPR004864 IPR013783	Late embryogenesis abundant protein, LEA-14; Immunoglobulin-like fold;	NULL	Late embryogenesis abundant protein, LEA-14 OS=Corchorus capsularis GN=CCACVL1_08279 PE=4 SV=1
v.corymbosum_GDV_reftransV1_0039223	1	38.3333	3.85489	5.65e-06	NULL	NULL	NULL	NULL	NULL	Uncharacterized protein OS=Sphaerulina musiva (strain SO2202) GN=SEPMUDRAFT_146310 PE=4 SV=1
v.corymbosum_GDV_reftransV1_0019587	0.666667	31.6667	3.85377	8.51e-06	NULL	NULL	NULL	NULL	Chlorophyll a-b binding protein 3, chloroplastic OS=Glycine max GN=CAB3 PE=3 SV=1	chlorophyll a-b binding protein 1D-like OS=Nelumbo nucifera GN=LOC104590455 PE=4 SV=1
v.corymbosum_GDV_reftransV1_0036236	10	562.333	3.85047	2.21e-05	GO:0015986 GO:0045263 GO:0015078	Biological Process:ATP synthesis coupled proton transport; "Cellular Component:proton-transporting ATP synthase complex, coupling factor F(o)"; Molecular Function:hydrogen ion transmembrane transporter activity;	IPR000568 IPR023011	ATP synthase, F0 complex, subunit A; "ATP synthase, F0 complex, subunit A, active site";	ATP synthase subunit a OS=Oenothera berteroana GN=ATP6 PE=2 SV=2	ATP synthase subunit a OS=Nelumbo nucifera GN=atp6 PE=3 SV=1
v.corymbosum_GDV_reftransV1_0021727	10	286.333	3.84173	1.67e-06	NULL	NULL	NULL	NULL	NULL	Uncharacterized protein OS=Citrus clementina GN=CICLE_v10002714mg PE=4 SV=1
v.corymbosum_GDV_reftransV1_0032452	213	2765	3.84098	1.62e-138	GO:0055114 GO:0020037 GO:0005506 GO:0016705	Biological Process:oxidation-reduction process; Molecular Function:heme binding; Molecular Function:iron ion binding; "Molecular Function:oxidoreductase activity, acting on paired donors, with incorporation or reduction of molecular oxygen";	IPR001128 IPR002401 IPR017972	Cytochrome P450; "Cytochrome P450, E-class, group I"; "Cytochrome P450, conserved site";	Trans-cinnamate 4-monooxygenase OS=Glycine max GN=CYP73A11 PE=2 SV=1	Cinnamate 4-hydroxylase OS=Salvia miltiorrhiza PE=3 SV=1
v.corymbosum_GDV_reftransV1_0028805	0	23.3333	3.83704	4.9e-05	NULL	NULL	IPR008480	Protein of unknown function DUF761, plant;	NULL	Uncharacterized protein OS=Jatropha curcas GN=JCGZ_23071 PE=4 SV=1
v.corymbosum_GDV_reftransV1_0025729	4	75.6667	3.83673	1.51e-09	GO:0005975 GO:0006073 GO:0048046 GO:0005618 GO:0004553 GO:0016762	Biological Process:carbohydrate metabolic process; Biological Process:cellular glucan metabolic process; Cellular Component:apoplast; Cellular Component:cell wall; "Molecular Function:hydrolase activity, hydrolyzing O-glycosyl compounds"; Molecular Function:xyloglucan:xyloglucosyl transferase activity;	IPR000757 IPR010713 IPR013320	Glycoside hydrolase family 16; "Xyloglucan endo-transglycosylase, C-terminal"; Concanavalin A-like lectin/glucanase domain;	Probable xyloglucan endotransglucosylase/hydrolase protein 8 OS=Arabidopsis thaliana GN=XTH8 PE=2 SV=2	Xyloglucan endotransglucosylase/hydrolase OS=Morus notabilis GN=L484_012904 PE=3 SV=1
v.corymbosum_GDV_reftransV1_0025276	0	22.3333	3.83416	4.9e-05	NULL	NULL	NULL	NULL	Gypsy retrotransposon integrase-like protein 1 OS=Homo sapiens GN=GIN1 PE=1 SV=3	NULL
v.corymbosum_GDV_reftransV1_0024874	0	24.3333	3.83386	5.1e-05	NULL	NULL	NULL	NULL	Retrovirus-related Pol polyprotein from transposon TNT 1-94 OS=Nicotiana tabacum PE=2 SV=1	NULL
v.corymbosum_GDV_reftransV1_0033900	30	415	3.83193	5.94e-33	NULL	NULL	IPR013650 IPR016102 IPR032263	ATP-grasp fold, succinyl-CoA synthetase-type; Succinyl-CoA synthetase-like; "ATP-citrate synthase, citrate-binding domain";	ATP-citrate synthase alpha chain protein 1 OS=Arabidopsis thaliana GN=ACLA-1 PE=1 SV=1	Uncharacterized protein OS=Beta vulgaris subsp. vulgaris GN=BVRB_6g148560 PE=4 SV=1
v.corymbosum_GDV_reftransV1_0005002	95.6667	1243	3.82851	1.12e-92	NULL	NULL	NULL	NULL	NULL	Uncharacterized protein OS=Dothistroma septosporum (strain NZE10 / CBS 128990) GN=DOTSEDRAFT_127776 PE=4 SV=1
v.corymbosum_GDV_reftransV1_0011894	3	68	3.82462	2.19e-07	NULL	NULL	IPR012876	Protein of unknown function DUF1677, plant;	NULL	Uncharacterized protein OS=Lupinus angustifolius GN=TanjilG_03484 PE=4 SV=1
v.corymbosum_GDV_reftransV1_0014420	10	172	3.82349	2.69e-11	NULL	NULL	NULL	NULL	NULL	Uncharacterized protein OS=Pyrenochaeta sp. DS3sAY3a GN=IQ07DRAFT_648499 PE=4 SV=1
v.corymbosum_GDV_reftransV1_0039385	0	22	3.82292	5.18e-05	NULL	NULL	NULL	NULL	Alpha-glucosidase OS=Schizosaccharomyces pombe (strain 972 / ATCC 24843) GN=mal1 PE=2 SV=1	Uncharacterized protein OS=Zymoseptoria tritici (strain CBS 115943 / IPO323) GN=MYCGRDRAFT_32466 PE=4 SV=1
v.corymbosum_GDV_reftransV1_0016653	1.66667	43.3333	3.82016	8.59e-07	GO:0003677 GO:0008289	Molecular Function:DNA binding; Molecular Function:lipid binding;	IPR001356 IPR002913 IPR009057 IPR023393	Homeobox domain; START domain; Homeobox domain-like; START-like domain;	Homeobox-leucine zipper protein MERISTEM L1 OS=Arabidopsis thaliana GN=ATML1 PE=2 SV=1	Uncharacterized protein OS=Coffea canephora GN=GSCOC_T00029397001 PE=4 SV=1
v.corymbosum_GDV_reftransV1_0003800	136	1758.33	3.81258	9.02e-63	GO:0055114 GO:0020037 GO:0005506 GO:0016705	Biological Process:oxidation-reduction process; Molecular Function:heme binding; Molecular Function:iron ion binding; "Molecular Function:oxidoreductase activity, acting on paired donors, with incorporation or reduction of molecular oxygen";	IPR001128 IPR002401 IPR017972	Cytochrome P450; "Cytochrome P450, E-class, group I"; "Cytochrome P450, conserved site";	Beta-amyrin 28-oxidase OS=Panax ginseng PE=2 SV=1	Cytochrome P450 monooxygenase CYP716A48 OS=Olea europaea GN=CYP716A48 PE=2 SV=1
v.corymbosum_GDV_reftransV1_0006027	35.3333	482	3.80926	3.84e-32	NULL	NULL	NULL	NULL	Probable succinate dehydrogenase [ubiquinone] flavoprotein subunit, mitochondrial OS=Schizosaccharomyces pombe (strain 972 / ATCC 24843) GN=sdh1 PE=2 SV=1	Succinate dehydrogenase [ubiquinone] flavoprotein subunit, mitochondrial OS=Sphaerulina musiva (strain SO2202) GN=SEPMUDRAFT_145834 PE=3 SV=1
v.corymbosum_GDV_reftransV1_0037700	31.6667	420.667	3.80889	2.17e-37	NULL	NULL	NULL	NULL	40S ribosomal protein S8-B OS=Saccharomyces cerevisiae (strain ATCC 204508 / S288c) GN=RPS8B PE=1 SV=1	NULL
v.corymbosum_GDV_reftransV1_0025372	16	511.667	3.79935	5.97e-06	GO:0005515	Molecular Function:protein binding;	IPR002083 IPR008974	MATH/TRAF domain; TRAF-like;	NULL	BnaA04g14850D protein OS=Brassica napus GN=BnaA04g14850D PE=4 SV=1
v.corymbosum_GDV_reftransV1_0000562	18	390	3.78986	1.8e-07	NULL	NULL	IPR019651	Glutamate dehydrogenase, NAD-specific;	Heat shock 70 kDa protein OS=Emericella nidulans (strain FGSC A4 / ATCC 38163 / CBS 112.46 / NRRL 194 / M139) GN=AN6010 PE=1 SV=1	Uncharacterized protein OS=Pseudocercospora musae GN=AC579_7960 PE=3 SV=1
v.corymbosum_GDV_reftransV1_0023398	1.33333	44.6667	3.78801	7.1e-06	GO:0055114 GO:0010181 GO:0016491	Biological Process:oxidation-reduction process; Molecular Function:FMN binding; Molecular Function:oxidoreductase activity;	IPR012349	FMN-binding split barrel;	Protein bli-3 OS=Neurospora crassa (strain ATCC 24698 / 74-OR23-1A / CBS 708.71 / DSM 1257 / FGSC 987) GN=bli-3 PE=2 SV=1	Uncharacterized protein OS=Baudoinia compniacensis (strain UAMH 10762) GN=BAUCODRAFT_122945 PE=4 SV=1
v.corymbosum_GDV_reftransV1_0005457	0.333333	26	3.78746	3.09e-05	NULL	NULL	NULL	NULL	FK506-binding protein 2 OS=Neosartorya fumigata (strain ATCC MYA-4609 / Af293 / CBS 101355 / FGSC A1100) GN=fpr2 PE=3 SV=1	Peptidylprolyl isomerase OS=Diplodia corticola GN=BKCO1_9000118 PE=4 SV=1
v.corymbosum_GDV_reftransV1_0002589	174.667	2207.67	3.78736	2.51e-96	NULL	NULL	NULL	NULL	NULL	NULL
v.corymbosum_GDV_reftransV1_0022751	9	143.667	3.78518	2.59e-12	NULL	NULL	NULL	NULL	RING-H2 finger protein ATL40 OS=Arabidopsis thaliana GN=ATL40 PE=2 SV=1	Ring finger protein, putative OS=Ricinus communis GN=RCOM_0554190 PE=4 SV=1
v.corymbosum_GDV_reftransV1_0027782	0	22.3333	3.78483	6.43e-05	GO:0005488	Molecular Function:binding;	IPR011989 IPR016024	Armadillo-like helical; Armadillo-type fold;	NULL	Vacuolar protein 8 OS=Morus notabilis GN=L484_026673 PE=4 SV=1
v.corymbosum_GDV_reftransV1_0027249	10	149	3.7845	1.41e-14	NULL	NULL	NULL	NULL	NULL	Uncharacterized protein OS=Mycosphaerella eumusae GN=AC578_8477 PE=4 SV=1
v.corymbosum_GDV_reftransV1_0022183	9	138.667	3.78358	5.44e-13	NULL	NULL	IPR008004	Uncharacterised protein family UPF0503;	NULL	Putative uncharacterized protein OS=Vitis vinifera GN=VIT_18s0001g02790 PE=4 SV=1
v.corymbosum_GDV_reftransV1_0037320	9.33333	1675.33	3.77466	7.87e-05	GO:0016788	Molecular Function:hydrolase activity, acting on ester bonds;	IPR001087 IPR013830	GDSL lipase/esterase; SGNH hydrolase-type esterase domain;	GDSL esterase/lipase At2g04570 OS=Arabidopsis thaliana GN=At2g04570 PE=2 SV=1	Gdsl esteraselipase OS=Nicotiana attenuata GN=A4A49_05040 PE=4 SV=1
v.corymbosum_GDV_reftransV1_0037712	164.333	2370	3.77455	1.03e-16	NULL	NULL	NULL	NULL	NULL	NULL
v.corymbosum_GDV_reftransV1_0033001	51	649.333	3.77309	2.78e-46	NULL	NULL	NULL	NULL	Naringenin,2-oxoglutarate 3-dioxygenase OS=Arabidopsis thaliana GN=F3H PE=1 SV=1	Flavanone3-hydroxylase OS=Vaccinium ashei GN=F3H-2 PE=2 SV=1
v.corymbosum_GDV_reftransV1_0024901	2.33333	205	3.7726	5.5e-05	NULL	NULL	NULL	NULL	Group II intron-encoded protein LtrA OS=Lactococcus lactis subsp. cremoris (strain MG1363) GN=ltrA PE=1 SV=1	Maturase (Fragment) OS=Vaccinium macrocarpon GN=matR PE=4 SV=1
v.corymbosum_GDV_reftransV1_0013820	1	36.6667	3.77166	9.48e-06	GO:0055114 GO:0004499 GO:0050661 GO:0050660 GO:0016491	Biological Process:oxidation-reduction process; "Molecular Function:N,N-dimethylaniline monooxygenase activity"; Molecular Function:NADP binding; Molecular Function:flavin adenine dinucleotide binding; Molecular Function:oxidoreductase activity;	IPR000960 IPR020946 IPR023753	Flavin monooxygenase FMO; Flavin monooxygenase-like; FAD/NAD(P)-binding domain;	Flavin-containing monooxygenase FMO GS-OX-like 9 OS=Arabidopsis thaliana GN=At5g07800 PE=2 SV=1	Flavin-containing monooxygenase OS=Nicotiana attenuata GN=A4A49_09769 PE=3 SV=1
v.corymbosum_GDV_reftransV1_0008491	3.33333	77	3.76788	1.03e-06	NULL	NULL	NULL	NULL	NULL	NULL
v.corymbosum_GDV_reftransV1_0017571	6.33333	104.333	3.76607	2.21e-10	NULL	NULL	NULL	NULL	NULL	NULL
v.corymbosum_GDV_reftransV1_0026011	3.66667	73.6667	3.76422	1.55e-07	NULL	NULL	NULL	NULL	30S ribosomal protein S3, chloroplastic OS=Atropa belladonna GN=rps3 PE=3 SV=1	Ribosomal protein S3 OS=Vaccinium macrocarpon GN=rps3 PE=3 SV=1
v.corymbosum_GDV_reftransV1_0011897	12.6667	189	3.76196	1.01e-13	NULL	NULL	NULL	NULL	Malate dehydrogenase, mitochondrial OS=Schizosaccharomyces pombe (strain 972 / ATCC 24843) GN=MDH1 PE=3 SV=1	Malate dehydrogenase OS=Sphaerulina musiva (strain SO2202) GN=SEPMUDRAFT_147574 PE=3 SV=1
v.corymbosum_GDV_reftransV1_0011425	1	34.6667	3.75123	1.05e-05	NULL	NULL	NULL	NULL	NULL	Uncharacterized protein OS=Mycosphaerella eumusae GN=AC578_2918 PE=4 SV=1
v.corymbosum_GDV_reftransV1_0008992	2.66667	61.3333	3.74607	1.12e-06	NULL	NULL	NULL	NULL	NULL	Uncharacterized protein OS=Zymoseptoria tritici (strain CBS 115943 / IPO323) GN=MYCGRDRAFT_78806 PE=4 SV=1
v.corymbosum_GDV_reftransV1_0039313	0	21	3.74545	7.73e-05	NULL	NULL	NULL	NULL	Probable linoleate 9S-lipoxygenase 5 OS=Solanum tuberosum GN=LOX1.5 PE=2 SV=1	Lipoxygenase OS=Camellia sinensis GN=lox1 PE=2 SV=2
v.corymbosum_GDV_reftransV1_0003130	202.333	3072	3.74538	5.54e-12	GO:0055114 GO:0006979 GO:0004096 GO:0004096 GO:0020037 GO:0020037	Biological Process:oxidation-reduction process; Biological Process:response to oxidative stress; Molecular Function:catalase activity; Molecular Function:catalase activity; Molecular Function:heme binding; Molecular Function:heme binding;	IPR002226 IPR010582 IPR011614 IPR018028 IPR020835 IPR024708 IPR024711	Catalase haem-binding site; Catalase immune-responsive domain; Catalase core domain; "Catalase, mono-functional, haem-containing"; Catalase-like domain; Catalase active site; "Catalase, mono-functional, haem-containing, clades 1 and 3";	Peroxisomal catalase OS=Candida tropicalis GN=POX9 PE=1 SV=4	Catalase OS=Pseudocercospora musae GN=AC579_9540 PE=3 SV=1
v.corymbosum_GDV_reftransV1_0027932	27.3333	368	3.74452	1.51e-22	NULL	NULL	NULL	NULL	NULL	Uncharacterized protein OS=Gossypium raimondii GN=B456_001G165500 PE=4 SV=1
v.corymbosum_GDV_reftransV1_0000100	235.333	2885.67	3.74437	4.08e-99	GO:0008610 GO:0055114 GO:0005506 GO:0016491	Biological Process:lipid biosynthetic process; Biological Process:oxidation-reduction process; Molecular Function:iron ion binding; Molecular Function:oxidoreductase activity;	IPR006694	Fatty acid hydroxylase;	Fatty acid hydroxylase vlmA OS=Lecanicillium sp. GN=vlmA PE=3 SV=1	NULL
v.corymbosum_GDV_reftransV1_0027352	21	281.333	3.7442	1.89e-23	NULL	NULL	NULL	NULL	12 kDa heat shock protein OS=Saccharomyces cerevisiae (strain ATCC 204508 / S288c) GN=HSP12 PE=1 SV=1	Uncharacterized protein OS=Dothistroma septosporum (strain NZE10 / CBS 128990) GN=DOTSEDRAFT_40277 PE=4 SV=1
v.corymbosum_GDV_reftransV1_0029187	101	1415.33	3.74267	2.75e-15	NULL	NULL	NULL	NULL	NULL	Putative uncharacterized protein OS=Vitis vinifera GN=VIT_07s0104g00250 PE=4 SV=1
v.corymbosum_GDV_reftransV1_0020645	10	149	3.73755	3.06e-13	NULL	NULL	IPR008801	Rapid ALkalinization Factor;	Protein RALF-like 31 OS=Arabidopsis thaliana GN=RALFL31 PE=3 SV=1	Uncharacterized protein OS=Daucus carota subsp. sativus GN=DCAR_026655 PE=4 SV=1
v.corymbosum_GDV_reftransV1_0005069	267.333	3263.33	3.73622	1.74e-103	NULL	NULL	NULL	NULL	NULL	Uncharacterized protein OS=Didymella rabiei GN=ST47_g5119 PE=4 SV=1
v.corymbosum_GDV_reftransV1_0039285	20.3333	274.667	3.73174	3.82e-18	NULL	NULL	NULL	NULL	Elongation factor 2 OS=Neurospora crassa (strain ATCC 24698 / 74-OR23-1A / CBS 708.71 / DSM 1257 / FGSC 987) GN=cot-3 PE=3 SV=3	NULL
v.corymbosum_GDV_reftransV1_0018085	210	2542.67	3.7307	1.75e-122	NULL	NULL	NULL	NULL	Kaempferol 3-O-beta-D-galactosyltransferase OS=Petunia hybrida PE=1 SV=1	NULL
v.corymbosum_GDV_reftransV1_0007405	35	441.667	3.73042	7.12e-31	GO:0030246	Molecular Function:carbohydrate binding;	IPR001220 IPR013320	Legume lectin domain; Concanavalin A-like lectin/glucanase domain;	L-type lectin-domain containing receptor kinase S.4 OS=Arabidopsis thaliana GN=LECRKS4 PE=2 SV=1	Clade XI lectin receptor kinase OS=Solanum lycopersicum GN=LecRK PE=4 SV=1
v.corymbosum_GDV_reftransV1_0012925	1	38	3.72839	1.47e-05	NULL	NULL	NULL	NULL	Aldose 1-epimerase OS=Bos taurus GN=GALM PE=2 SV=1	Aldose 1-epimerase OS=Jatropha curcas GN=JCGZ_09740 PE=3 SV=1
v.corymbosum_GDV_reftransV1_0000635	235	2856.67	3.72616	1.42e-97	GO:0016491	Molecular Function:oxidoreductase activity;	IPR002347 IPR016040 IPR020904	Short-chain dehydrogenase/reductase SDR; NAD(P)-binding domain; "Short-chain dehydrogenase/reductase, conserved site";	Uncharacterized oxidoreductase C4H3.08 OS=Schizosaccharomyces pombe (strain 972 / ATCC 24843) GN=SPAC4H3.08 PE=3 SV=1	Uncharacterized protein OS=Dothistroma septosporum (strain NZE10 / CBS 128990) GN=DOTSEDRAFT_72139 PE=4 SV=1
v.corymbosum_GDV_reftransV1_0029965	0	23	3.72514	8.89e-05	GO:0004857	Molecular Function:enzyme inhibitor activity;	IPR006501	Pectinesterase inhibitor domain;	Cell wall / vacuolar inhibitor of fructosidase 2 OS=Arabidopsis thaliana GN=C/VIF2 PE=1 SV=1	Putative uncharacterized protein OS=Vitis vinifera GN=VIT_04s0044g01100 PE=4 SV=1
v.corymbosum_GDV_reftransV1_0037648	41.6667	518	3.71979	1.19e-42	GO:0006412 GO:0005622 GO:0015935 GO:0003723 GO:0019843 GO:0003735	Biological Process:translation; Cellular Component:intracellular; Cellular Component:small ribosomal subunit; Molecular Function:RNA binding; Molecular Function:rRNA binding; Molecular Function:structural constituent of ribosome;	IPR002942 IPR005710 IPR018079 IPR022801	RNA-binding S4 domain; "Ribosomal protein S4/S9, eukaryotic/archaeal"; "Ribosomal protein S4, conserved site"; Ribosomal protein S4/S9;	40S ribosomal protein S9 OS=Podospora anserina GN=RPS9 PE=3 SV=1	40S ribosomal protein S9 OS=Exophiala xenobiotica GN=PV05_11791 PE=3 SV=1
v.corymbosum_GDV_reftransV1_0014325	0	21.6667	3.71889	9.02e-05	NULL	NULL	NULL	NULL	NULL	Uncharacterized protein OS=Cynara cardunculus var. scolymus GN=Ccrd_000388 PE=4 SV=1
v.corymbosum_GDV_reftransV1_0036768	4	79.3333	3.71456	2.11e-07	GO:0016747	Molecular Function:transferase activity, transferring acyl groups other than amino-acyl groups;	IPR003480	Transferase;	Protein ECERIFERUM 2 OS=Arabidopsis thaliana GN=CER2 PE=1 SV=1	Putative uncharacterized protein OS=Vitis vinifera GN=VIT_14s0030g01950 PE=4 SV=1
v.corymbosum_GDV_reftransV1_0037516	53.3333	650.667	3.71337	6.93e-53	NULL	NULL	NULL	NULL	NULL	Uncharacterized protein OS=Coffea canephora GN=GSCOC_T00030830001 PE=4 SV=1
v.corymbosum_GDV_reftransV1_0009449	17	249	3.71227	1.61e-13	GO:0006412 GO:0015934 GO:0003735	Biological Process:translation; Cellular Component:large ribosomal subunit; Molecular Function:structural constituent of ribosome;	IPR005756 IPR005824 IPR008991 IPR014722	Ribosomal protein L26/L24, eukaryotic/archaeal; KOW; Translation protein SH3-like domain; Ribosomal protein L2 domain 2;	60S ribosomal protein L26-2 OS=Arabidopsis thaliana GN=RPL26B PE=2 SV=1	Uncharacterized protein OS=Zymoseptoria tritici (strain CBS 115943 / IPO323) GN=MYCGRDRAFT_105646 PE=4 SV=1
v.corymbosum_GDV_reftransV1_0011971	0	26.6667	3.70899	0.000100896	GO:0030001 GO:0046872	Biological Process:metal ion transport; Molecular Function:metal ion binding;	IPR006121	Heavy metal-associated domain, HMA;	Heavy metal-associated isoprenylated plant protein 32 OS=Arabidopsis thaliana GN=HIPP32 PE=2 SV=1	uncharacterized protein LOC104222828 isoform X2 OS=Nicotiana sylvestris GN=LOC104222828 PE=4 SV=1
v.corymbosum_GDV_reftransV1_0030723	5	97.6667	3.70589	1.28e-07	NULL	NULL	NULL	NULL	Hexose carrier protein HEX6 OS=Ricinus communis GN=HEX6 PE=2 SV=1	Hexose carrier protein HEX6 OS=Morus notabilis GN=L484_000166 PE=3 SV=1
v.corymbosum_GDV_reftransV1_0013385	2.66667	61.3333	3.7054	2.29e-06	NULL	NULL	NULL	NULL	Nascent polypeptide-associated complex subunit alpha OS=Phaeosphaeria nodorum (strain SN15 / ATCC MYA-4574 / FGSC 10173) GN=EGD2 PE=3 SV=1	Uncharacterized protein OS=Zymoseptoria tritici (strain CBS 115943 / IPO323) GN=MYCGRDRAFT_102540 PE=4 SV=1
v.corymbosum_GDV_reftransV1_0039398	46.3333	570.667	3.70529	2.55e-42	GO:0006412 GO:0005622 GO:0005840 GO:0003735	Biological Process:translation; Cellular Component:intracellular; Cellular Component:ribosome; Molecular Function:structural constituent of ribosome;	IPR001854	Ribosomal protein L29/L36;	60S ribosomal protein L35 OS=Triticum aestivum GN=RPL35 PE=1 SV=1	Uncharacterized protein OS=Pseudocercospora musae GN=AC579_5919 PE=3 SV=1
v.corymbosum_GDV_reftransV1_0027886	11	171.667	3.70306	6.71e-11	NULL	NULL	IPR008480	Protein of unknown function DUF761, plant;	NULL	uncharacterized protein LOC104225770 OS=Nicotiana sylvestris GN=LOC104225770 PE=4 SV=1
v.corymbosum_GDV_reftransV1_0007267	0	22	3.69348	0.000103434	GO:0046294 GO:0018738	Biological Process:formaldehyde catabolic process; Molecular Function:S-formylglutathione hydrolase activity;	IPR000801 IPR014186 IPR029058	Putative esterase; S-formylglutathione hydrolase; Alpha/Beta hydrolase fold;	S-formylglutathione hydrolase OS=Homo sapiens GN=ESD PE=1 SV=2	NULL
v.corymbosum_GDV_reftransV1_0007688	103.667	1244	3.69001	9.39e-46	NULL	NULL	NULL	NULL	Elongation factor 1-alpha OS=Podospora anserina GN=TEF PE=3 SV=1	NULL
v.corymbosum_GDV_reftransV1_0000080	65.3333	959.333	3.68963	6.85e-12	NULL	NULL	NULL	NULL	Malate dehydrogenase, mitochondrial OS=Schizosaccharomyces pombe (strain 972 / ATCC 24843) GN=MDH1 PE=3 SV=1	NULL
v.corymbosum_GDV_reftransV1_0002670	2.66667	64	3.68584	2.36e-06	NULL	NULL	NULL	NULL	NULL	Uncharacterized protein OS=Corchorus capsularis GN=CCACVL1_20718 PE=4 SV=1
v.corymbosum_GDV_reftransV1_0021850	10	143.667	3.68438	1.64e-12	NULL	NULL	NULL	NULL	Beta-Amyrin Synthase 1 OS=Panax ginseng GN=OSCPNY1 PE=1 SV=1	Terpene cyclase/mutase family member OS=Maesa lanceolata PE=2 SV=1
v.corymbosum_GDV_reftransV1_0029489	23.6667	310.667	3.68383	8.63e-17	NULL	NULL	NULL	NULL	Dirigent protein 3 OS=Arabidopsis thaliana GN=DIR3 PE=3 SV=1	Dirigent protein OS=Daucus carota subsp. sativus GN=DCAR_021165 PE=3 SV=1
v.corymbosum_GDV_reftransV1_0001358	17.3333	226.667	3.6835	3.34e-19	GO:0006412 GO:0005622 GO:0005840 GO:0008097 GO:0003735	Biological Process:translation; Cellular Component:intracellular; Cellular Component:ribosome; Molecular Function:5S rRNA binding; Molecular Function:structural constituent of ribosome;	IPR005485 IPR025607	Ribosomal protein L5 eukaryotic/L18 archaeal; "Ribosomal protein L5 eukaryotic/L18 archaeal, C-terminal";	60S ribosomal protein L5 OS=Neurospora crassa (strain ATCC 24698 / 74-OR23-1A / CBS 708.71 / DSM 1257 / FGSC 987) GN=rpl-5 PE=3 SV=1	Uncharacterized protein OS=fungal sp. No.11243 GN=ANO11243_001380 PE=3 SV=1
v.corymbosum_GDV_reftransV1_0025518	24.3333	310.667	3.68313	9.55e-22	NULL	NULL	NULL	NULL	NULL	Uncharacterized protein OS=Beta vulgaris subsp. vulgaris PE=4 SV=1
v.corymbosum_GDV_reftransV1_0015075	104	1226.33	3.68245	4.12e-53	GO:0005515 GO:0008270	Molecular Function:protein binding; Molecular Function:zinc ion binding;	IPR001841 IPR013083	Zinc finger, RING-type; "Zinc finger, RING/FYVE/PHD-type";	RING-H2 finger protein ATL13 OS=Arabidopsis thaliana GN=ATL13 PE=2 SV=2	RING-H2 finger protein ATL13 OS=Theobroma cacao GN=TCM_038570 PE=4 SV=1
v.corymbosum_GDV_reftransV1_0007416	4.66667	92	3.68026	2.68e-07	NULL	NULL	NULL	NULL	Acetyl-coenzyme A synthetase OS=Penicillium chrysogenum GN=facA PE=3 SV=1	Acetyl-coenzyme A synthetase OS=Sphaerulina musiva (strain SO2202) GN=SEPMUDRAFT_146232 PE=3 SV=1
v.corymbosum_GDV_reftransV1_0032838	0.666667	29	3.67882	2.93e-05	NULL	NULL	NULL	NULL	E3 ubiquitin-protein ligase ATL6 OS=Arabidopsis thaliana GN=ATL6 PE=1 SV=2	RING/U-box superfamily protein, putative isoform 1 OS=Theobroma cacao GN=TCM_026596 PE=4 SV=1
v.corymbosum_GDV_reftransV1_0023973	0	20.3333	3.67822	0.000108832	NULL	NULL	NULL	NULL	Putative ribonuclease H protein At1g65750 OS=Arabidopsis thaliana GN=At1g65750 PE=3 SV=1	Uncharacterized protein OS=Beta vulgaris subsp. vulgaris PE=4 SV=1
v.corymbosum_GDV_reftransV1_0007341	5.66667	96.6667	3.6774	1.74e-08	NULL	NULL	NULL	NULL	Protein EPD1 OS=Candida maltosa GN=EPD1 PE=3 SV=1	1,3-beta-glucanosyltransferase OS=Exophiala oligosperma GN=PV06_04732 PE=3 SV=1
v.corymbosum_GDV_reftransV1_0036281	0.666667	29	3.67378	3.04e-05	NULL	NULL	NULL	NULL	Putative cytochrome c biosynthesis ccmC-like mitochondrial protein OS=Arabidopsis thaliana GN=CCMC PE=2 SV=4	Cytochrome c maturation protein CcmC OS=Nicotiana tabacum GN=ccmC PE=4 SV=2
v.corymbosum_GDV_reftransV1_0005823	43.3333	1069	3.67083	6.88e-06	GO:0006810 GO:0016020 GO:0005215	Biological Process:transport; Cellular Component:membrane; Molecular Function:transporter activity;	IPR000425 IPR023271 IPR034294	Major intrinsic protein; Aquaporin-like; Aquaporin transporter;	Aquaporin-1 OS=Saccharomyces cerevisiae (strain Lalvin EC1118 / Prise de mousse) GN=AQY1 PE=2 SV=1	Aquaporin OS=Sphaerulina musiva (strain SO2202) GN=SEPMUDRAFT_130907 PE=3 SV=1
v.corymbosum_GDV_reftransV1_0009317	50.6667	608	3.67043	2.39e-36	NULL	NULL	NULL	NULL	NULL	Uncharacterized protein OS=Pseudocercospora musae GN=AC579_5661 PE=4 SV=1
v.corymbosum_GDV_reftransV1_0017721	20	274.667	3.66985	2.13e-14	NULL	NULL	IPR009009	RlpA-like protein, double-psi beta-barrel domain;	Kiwellin OS=Actinidia deliciosa PE=1 SV=1	Kiwellin OS=Actinidia eriantha GN=Kwl1 PE=2 SV=1
v.corymbosum_GDV_reftransV1_0006840	0	19.6667	3.66676	0.000113945	NULL	NULL	NULL	NULL	ABC transporter CDR4 OS=Candida albicans GN=CDR4 PE=3 SV=1	ABC transporter OS=Sphaerulina musiva (strain SO2202) GN=SEPMUDRAFT_148328 PE=3 SV=1
v.corymbosum_GDV_reftransV1_0010049	9.33333	249.333	3.66257	1.2e-05	NULL	NULL	NULL	NULL	Mitochondrial outer membrane protein porin OS=Neurospora crassa (strain ATCC 24698 / 74-OR23-1A / CBS 708.71 / DSM 1257 / FGSC 987) GN=B7H23.070 PE=2 SV=1	Uncharacterized protein OS=Zymoseptoria tritici (strain CBS 115943 / IPO323) GN=MYCGRDRAFT_77435 PE=4 SV=1
v.corymbosum_GDV_reftransV1_0004379	58.3333	684	3.66234	1.91e-48	GO:0008610 GO:0055114 GO:0005506 GO:0016491	Biological Process:lipid biosynthetic process; Biological Process:oxidation-reduction process; Molecular Function:iron ion binding; Molecular Function:oxidoreductase activity;	IPR006694	Fatty acid hydroxylase;	Fatty acid hydroxylase vlmA OS=Lecanicillium sp. GN=vlmA PE=3 SV=1	Uncharacterized protein OS=Aspergillus tubingensis CBS 134.48 GN=ASPTUDRAFT_113673 PE=3 SV=1
v.corymbosum_GDV_reftransV1_0005666	5.33333	84.3333	3.65675	3.58e-09	NULL	NULL	IPR020683 IPR026961	Ankyrin repeat-containing domain; PGG domain;	NULL	NULL
v.corymbosum_GDV_reftransV1_0006326	0.666667	30	3.65372	3.93e-05	NULL	NULL	NULL	NULL	G1/S-specific cyclin pas1 OS=Schizosaccharomyces pombe (strain 972 / ATCC 24843) GN=pas1 PE=2 SV=3	Uncharacterized protein (Fragment) OS=Baudoinia compniacensis (strain UAMH 10762) GN=BAUCODRAFT_48014 PE=4 SV=1
v.corymbosum_GDV_reftransV1_0010894	67.3333	793	3.65326	6.84e-41	NULL	NULL	NULL	NULL	40S ribosomal protein S2 OS=Saccharomyces cerevisiae (strain ATCC 204508 / S288c) GN=RPS2 PE=1 SV=3	NULL
v.corymbosum_GDV_reftransV1_0038657	142.333	1636	3.65223	3.74e-89	NULL	NULL	NULL	NULL	40S ribosomal protein S5 OS=Neurospora crassa (strain ATCC 24698 / 74-OR23-1A / CBS 708.71 / DSM 1257 / FGSC 987) GN=rps-5 PE=3 SV=2	Uncharacterized protein OS=Zymoseptoria tritici (strain CBS 115943 / IPO323) GN=MYCGRDRAFT_103339 PE=3 SV=1
v.corymbosum_GDV_reftransV1_0005033	54.6667	647.333	3.64254	1.08e-27	NULL	NULL	NULL	NULL	60S ribosomal protein L18-B OS=Schizosaccharomyces pombe (strain 972 / ATCC 24843) GN=rpl1802 PE=1 SV=1	Uncharacterized protein (Fragment) OS=Pseudocercospora fijiensis (strain CIRAD86) GN=MYCFidRAFT_208218 PE=4 SV=1
v.corymbosum_GDV_reftransV1_0018963	3.33333	61	3.6416	2.07e-07	NULL	NULL	IPR011074	CRAL/TRIO, N-terminal domain;	NULL	Uncharacterized protein OS=Gossypium raimondii GN=B456_010G043500 PE=4 SV=1
v.corymbosum_GDV_reftransV1_0013807	16	317.333	3.6398	1.64e-06	NULL	NULL	NULL	NULL	Receptor-like protein 12 OS=Arabidopsis thaliana GN=RLP12 PE=2 SV=2	Putative uncharacterized protein OS=Vitis vinifera GN=VIT_18s0089g00660 PE=4 SV=1
v.corymbosum_GDV_reftransV1_0007805	0	19	3.63565	0.000132192	NULL	NULL	NULL	NULL	Glutathione S-transferase-like protein OpS6 OS=Beauveria bassiana (strain ARSEF 2860) GN=OpS6 PE=2 SV=1	Uncharacterized protein OS=Acidomyces richmondensis BFW GN=M433DRAFT_66737 PE=3 SV=1
v.corymbosum_GDV_reftransV1_0002153	17	223	3.63522	6.61e-16	NULL	NULL	NULL	NULL	Tyrosinase OS=Podospora anserina GN=TYR PE=2 SV=1	Uncharacterized protein OS=Acidomyces richmondensis BFW GN=M433DRAFT_150433 PE=4 SV=1
v.corymbosum_GDV_reftransV1_0010380	69.3333	797.667	3.63079	1.6e-46	GO:0005515	Molecular Function:protein binding;	IPR001680 IPR015943 IPR017986 IPR019775	WD40 repeat; WD40/YVTN repeat-like-containing domain; WD40-repeat-containing domain; "WD40 repeat, conserved site";	Guanine nucleotide-binding protein subunit beta-like protein OS=Neurospora crassa (strain ATCC 24698 / 74-OR23-1A / CBS 708.71 / DSM 1257 / FGSC 987) GN=cpc-2 PE=3 SV=1	G protein beta subunit OS=Pseudocercospora fijiensis (strain CIRAD86) GN=MYCFidRAFT_58272 PE=4 SV=1
v.corymbosum_GDV_reftransV1_0025035	51120.7	569473	3.63014	1.86e-236	NULL	NULL	NULL	NULL	NULL	NULL
v.corymbosum_GDV_reftransV1_0002204	70.6667	818.333	3.62955	1.54e-36	NULL	NULL	NULL	NULL	40S ribosomal protein S4 OS=Yarrowia lipolytica (strain CLIB 122 / E 150) GN=RPS4 PE=2 SV=1	40S ribosomal protein S4 OS=Sphaerulina musiva (strain SO2202) GN=SEPMUDRAFT_54695 PE=3 SV=1
v.corymbosum_GDV_reftransV1_0034266	0	20	3.62826	0.000139724	NULL	NULL	NULL	NULL	DEAD-box ATP-dependent RNA helicase 21 OS=Arabidopsis thaliana GN=RH21 PE=2 SV=1	DNA/RNA helicase, DEAD/DEAH box type, N-terminal OS=Cynara cardunculus var. scolymus GN=Ccrd_002186 PE=3 SV=1
v.corymbosum_GDV_reftransV1_0006372	8	220	3.62689	1.65e-05	NULL	NULL	NULL	NULL	GTP-binding nuclear protein GSP1/Ran OS=Candida albicans (strain WO-1) GN=GSP1 PE=3 SV=2	GTP-binding nuclear protein OS=Pyrenophora tritici-repentis (strain Pt-1C-BFP) GN=PTRG_04735 PE=3 SV=1
v.corymbosum_GDV_reftransV1_0028820	0.666667	26.6667	3.6263	3.64e-05	NULL	NULL	NULL	NULL	NULL	NULL
v.corymbosum_GDV_reftransV1_0024402	16.3333	204.667	3.62307	1.87e-18	GO:0005515	Molecular Function:protein binding;	IPR001680 IPR015943 IPR017986 IPR019775	WD40 repeat; WD40/YVTN repeat-like-containing domain; WD40-repeat-containing domain; "WD40 repeat, conserved site";	WD repeat-containing protein RUP2 OS=Arabidopsis thaliana GN=RUP2 PE=1 SV=1	Uncharacterized protein OS=Citrus clementina GN=CICLE_v10005222mg PE=4 SV=1
v.corymbosum_GDV_reftransV1_0011112	15.3333	197	3.62243	3.26e-15	NULL	NULL	NULL	NULL	Plasma membrane ATPase OS=Kluyveromyces lactis (strain ATCC 8585 / CBS 2359 / DSM 70799 / NBRC 1267 / NRRL Y-1140 / WM37) GN=PMA1 PE=1 SV=1	Plasma membrane ATPase OS=Zymoseptoria tritici (strain CBS 115943 / IPO323) GN=MYCGRDRAFT_59052 PE=3 SV=1
v.corymbosum_GDV_reftransV1_0015850	47.3333	553.333	3.62227	9.82e-36	GO:0006855 GO:0055085 GO:0016020 GO:0015297 GO:0015238	Biological Process:drug transmembrane transport; Biological Process:transmembrane transport; Cellular Component:membrane; Molecular Function:antiporter activity; Molecular Function:drug transmembrane transporter activity;	IPR002528	Multi antimicrobial extrusion protein;	Protein DETOXIFICATION 40 OS=Arabidopsis thaliana GN=DTX40 PE=1 SV=1	Protein DETOXIFICATION OS=Eucalyptus grandis GN=EUGRSUZ_D01316 PE=3 SV=1
v.corymbosum_GDV_reftransV1_0022984	0	19.3333	3.61988	0.000144009	NULL	NULL	NULL	NULL	Alcohol oxidase 1 OS=Komagataella phaffii (strain GS115 / ATCC 20864) GN=AOX1 PE=1 SV=2	Alcohol oxidase p68 OS=Alternaria alternata GN=CC77DRAFT_947839 PE=4 SV=1
v.corymbosum_GDV_reftransV1_0003007	178.333	2188.33	3.61887	1.31e-19	NULL	NULL	NULL	NULL	UDP-glucose flavonoid 3-O-glucosyltransferase 6 OS=Fragaria ananassa GN=GT6 PE=1 SV=1	Glycosyltransferase OS=Eucommia ulmoides GN=CAGT1 PE=2 SV=1
v.corymbosum_GDV_reftransV1_0009723	0	19	3.61607	0.000145837	NULL	NULL	NULL	NULL	Chloramphenicol acetyltransferase OS=Salmonella typhi GN=cat PE=3 SV=1	Chloramphenicol acetyltransferase (Fragment) OS=Shigella sp. Sh_2011O GN=catA1 PE=3 SV=1
v.corymbosum_GDV_reftransV1_0038431	171.333	1909.67	3.61581	3.36e-93	GO:0016020	Cellular Component:membrane;	IPR008253	Marvel domain;	Non-classical export protein 2 OS=Saccharomyces cerevisiae (strain ATCC 204508 / S288c) GN=NCE102 PE=1 SV=1	Uncharacterized protein OS=Aureobasidium melanogenum CBS 110374 GN=M437DRAFT_82443 PE=4 SV=1
v.corymbosum_GDV_reftransV1_0024935	19	238.333	3.61521	8.76e-18	NULL	NULL	NULL	NULL	ATP-dependent RNA helicase eIF4A OS=Phaeosphaeria nodorum (strain SN15 / ATCC MYA-4574 / FGSC 10173) GN=TIF1 PE=3 SV=1	Uncharacterized protein OS=Cochliobolus sativus (strain ND90Pr / ATCC 201652) GN=COCSADRAFT_283690 PE=4 SV=1
v.corymbosum_GDV_reftransV1_0014039	31	366.333	3.61511	4.77e-27	NULL	NULL	IPR016095 IPR023673 IPR023674 IPR028364	Ribosomal protein L1, 3-layer alpha/beta-sandwich; "Ribosomal protein L1, conserved site"; Ribosomal protein L1-like; Ribosomal protein L1/ribosomal biogenesis protein;	60S ribosomal protein L10a OS=Neurospora crassa (strain ATCC 24698 / 74-OR23-1A / CBS 708.71 / DSM 1257 / FGSC 987) GN=crp-74 PE=3 SV=1	Ribosomal protein OS=Baudoinia compniacensis (strain UAMH 10762) GN=BAUCODRAFT_29707 PE=3 SV=1
v.corymbosum_GDV_reftransV1_0012875	5	87	3.61452	1.36e-07	NULL	NULL	NULL	NULL	Stearoyl-[acyl-carrier-protein] 9-desaturase, chloroplastic OS=Carthamus tinctorius PE=1 SV=1	NULL
v.corymbosum_GDV_reftransV1_0021090	52.3333	612.667	3.61431	5.54e-35	NULL	NULL	NULL	NULL	Probable WRKY transcription factor 71 OS=Arabidopsis thaliana GN=WRKY71 PE=2 SV=1	Putative uncharacterized protein OS=Vitis vinifera GN=VIT_12s0028g00270 PE=4 SV=1
v.corymbosum_GDV_reftransV1_0029252	30	355.667	3.614	2.44e-24	NULL	NULL	NULL	NULL	NULL	NULL
v.corymbosum_GDV_reftransV1_0019954	19.3333	422.333	3.61349	5.93e-06	NULL	NULL	NULL	NULL	Acetyl-CoA-benzylalcohol acetyltransferase OS=Clarkia breweri GN=BEAT PE=1 SV=1	Uncharacterized protein OS=Daucus carota subsp. sativus GN=DCAR_004681 PE=4 SV=1
v.corymbosum_GDV_reftransV1_0000552	69	949.667	3.61272	2.75e-11	NULL	NULL	NULL	NULL	Glyceraldehyde-3-phosphate dehydrogenase OS=Cryphonectria parasitica PE=3 SV=1	Glyceraldehyde-3-phosphate dehydrogenase OS=Verruconis gallopava GN=PV09_09558 PE=3 SV=1
v.corymbosum_GDV_reftransV1_0000380	277.333	3039.33	3.60266	8.64e-129	NULL	NULL	NULL	NULL	NULL	Uncharacterized protein OS=Acidomyces richmondensis BFW GN=M433DRAFT_376258 PE=4 SV=1
v.corymbosum_GDV_reftransV1_0008898	8.66667	126.333	3.60115	2.71e-09	NULL	NULL	NULL	NULL	NULL	NULL
v.corymbosum_GDV_reftransV1_0007259	2.66667	58.3333	3.60104	6.67e-06	NULL	NULL	NULL	NULL	Probable phosphoketolase OS=Thermosynechococcus elongatus (strain BP-1) GN=tll1186 PE=3 SV=1	Uncharacterized protein OS=Baudoinia compniacensis (strain UAMH 10762) GN=BAUCODRAFT_29552 PE=3 SV=1
v.corymbosum_GDV_reftransV1_0019430	2.33333	50	3.59703	4.92e-06	GO:0055114 GO:0051287 GO:0016651 GO:0048038	Biological Process:oxidation-reduction process; Molecular Function:NAD binding; "Molecular Function:oxidoreductase activity, acting on NAD(P)H"; Molecular Function:quinone binding;	IPR001135 IPR029014	NADH-quinone oxidoreductase, subunit D; NiFe hydrogenase-like;	NADH dehydrogenase [ubiquinone] iron-sulfur protein 2 OS=Arabidopsis thaliana GN=NAD7 PE=1 SV=2	NADH dehydrogenase subunit 7 OS=Cynomorium coccineum GN=nad7 PE=3 SV=1
v.corymbosum_GDV_reftransV1_0008862	53.6667	605.667	3.59114	3.03e-43	GO:0046034 GO:0015986 GO:0015986 GO:0015992 GO:0045261 GO:0005524 GO:0046933	Biological Process:ATP metabolic process; Biological Process:ATP synthesis coupled proton transport; Biological Process:ATP synthesis coupled proton transport; Biological Process:proton transport; "Cellular Component:proton-transporting ATP synthase complex, catalytic core F(1)"; Molecular Function:ATP binding; "Molecular Function:proton-transporting ATP synthase activity, rotational mechanism";	IPR000194 IPR000793 IPR004100 IPR005294 IPR020003 IPR023366 IPR027417	ATPase, F1/V1/A1 complex, alpha/beta subunit, nucleotide-binding domain; "ATP synthase, alpha subunit, C-terminal"; "ATPase, F1/V1/A1 complex, alpha/beta subunit, N-terminal domain"; "ATP synthase, F1 complex, alpha subunit"; "ATPase, alpha/beta subunit, nucleotide-binding domain, active site"; ATP synthase subunit alpha-like domain; P-loop containing nucleoside triphosphate hydrolase;	ATP synthase subunit alpha, mitochondrial OS=Oryza sativa subsp. japonica GN=ATPA PE=1 SV=1	NULL
v.corymbosum_GDV_reftransV1_0035849	5	77	3.58856	3.51e-08	NULL	NULL	IPR015300	DNA-binding pseudobarrel domain;	NULL	NULL
v.corymbosum_GDV_reftransV1_0033517	166	2244	3.58826	5.86e-11	GO:0006950	Biological Process:response to stress;	IPR003496	ABA/WDS induced protein;	Abscisic stress-ripening protein 3 OS=Solanum lycopersicum GN=ASR3 PE=4 SV=2	ASR5 protein (Fragment) OS=Solanum peruvianum GN=asr5 PE=4 SV=1
v.corymbosum_GDV_reftransV1_0001810	0	20	3.58634	0.000171486	NULL	NULL	NULL	NULL	NULL	Putative uncharacterized protein OS=Vitis vinifera GN=VIT_15s0024g00710 PE=4 SV=1
v.corymbosum_GDV_reftransV1_0007866	0.333333	22.3333	3.58594	9.46e-05	GO:0055114 GO:0005507 GO:0016491	Biological Process:oxidation-reduction process; Molecular Function:copper ion binding; Molecular Function:oxidoreductase activity;	IPR008972 IPR011706	Cupredoxin; "Multicopper oxidase, type 2";	Monocopper oxidase-like protein SKU5 OS=Arabidopsis thaliana GN=SKU5 PE=1 SV=1	monocopper oxidase-like protein SKU5 OS=Cucumis melo GN=LOC103482641 PE=4 SV=1
v.corymbosum_GDV_reftransV1_0037775	560.333	6047	3.58565	1.78e-166	NULL	NULL	NULL	NULL	NULL	Uncharacterized protein OS=Citrus clementina GN=CICLE_v10002714mg PE=4 SV=1
v.corymbosum_GDV_reftransV1_0031642	5.66667	83.3333	3.58417	2.9e-09	GO:0006952 GO:0016021	Biological Process:defense response; Cellular Component:integral component of membrane;	IPR004326	Mlo-related protein;	MLO-like protein 3 OS=Arabidopsis thaliana GN=MLO3 PE=2 SV=1	MLO-like protein OS=Eucalyptus grandis GN=MLO PE=3 SV=1
v.corymbosum_GDV_reftransV1_0003777	95.3333	1045.67	3.58146	9.1e-73	NULL	NULL	NULL	NULL	40S ribosomal protein S7 OS=Neurospora crassa (strain ATCC 24698 / 74-OR23-1A / CBS 708.71 / DSM 1257 / FGSC 987) GN=crp-15 PE=3 SV=2	Uncharacterized protein OS=Pseudocercospora fijiensis (strain CIRAD86) GN=MYCFidRAFT_26563 PE=4 SV=1
v.corymbosum_GDV_reftransV1_0011280	4	69.3333	3.57765	3.35e-07	NULL	NULL	NULL	NULL	NULL	NULL
v.corymbosum_GDV_reftransV1_0038630	123.667	1368	3.57745	1.24e-39	NULL	NULL	NULL	NULL	NULL	Uncharacterized protein OS=Mycosphaerella eumusae GN=AC578_5197 PE=4 SV=1
v.corymbosum_GDV_reftransV1_0031032	7.33333	103.333	3.57598	1.55e-09	NULL	NULL	NULL	NULL	Dehydration-responsive element-binding protein 3 OS=Arabidopsis thaliana GN=DREB3 PE=2 SV=1	LOW QUALITY PROTEIN: ethylene-responsive transcription factor ERF024 OS=Nelumbo nucifera GN=LOC104591308 PE=4 SV=1
v.corymbosum_GDV_reftransV1_0039061	6.33333	91	3.57334	2.84e-09	GO:0005975 GO:0008061	Biological Process:carbohydrate metabolic process; Molecular Function:chitin binding;	IPR001223 IPR011583 IPR017853 IPR029070	Glycoside hydrolase family 18, catalytic domain; Chitinase II; Glycoside hydrolase superfamily; Chitinase insertion domain;	Chitotriosidase-1 OS=Homo sapiens GN=CHIT1 PE=1 SV=1	Uncharacterized protein OS=Daucus carota subsp. sativus GN=DCAR_014822 PE=4 SV=1
v.corymbosum_GDV_reftransV1_0019400	219	2363	3.5702	3.92e-121	NULL	NULL	NULL	NULL	WRKY transcription factor 6 OS=Arabidopsis thaliana GN=WRKY6 PE=1 SV=1	probable WRKY transcription factor 31 OS=Nelumbo nucifera GN=LOC104588301 PE=4 SV=1
v.corymbosum_GDV_reftransV1_0010246	26	305.667	3.56669	2.37e-19	NULL	NULL	NULL	NULL	40S ribosomal protein S22 OS=Neurospora crassa (strain ATCC 24698 / 74-OR23-1A / CBS 708.71 / DSM 1257 / FGSC 987) GN=crp-27 PE=3 SV=1	Uncharacterized protein OS=Mycosphaerella eumusae GN=AC578_11025 PE=3 SV=1
v.corymbosum_GDV_reftransV1_0035148	13.3333	171.333	3.56399	1.76e-11	GO:0006412 GO:0006412 GO:0005840 GO:0015935 GO:0003723 GO:0003735	Biological Process:translation; Biological Process:translation; Cellular Component:ribosome; Cellular Component:small ribosomal subunit; Molecular Function:RNA binding; Molecular Function:structural constituent of ribosome;	IPR002222 IPR005713 IPR020934 IPR023575	Ribosomal protein S19/S15; Ribosomal protein S19A/S15e; Ribosomal protein S19 conserved site; "Ribosomal protein S19, superfamily";	40S ribosomal protein S15 OS=Podospora anserina GN=RPS15 PE=3 SV=1	40s ribosomal protein s15 OS=Zymoseptoria brevis GN=TI39_contig307g00027 PE=3 SV=1
v.corymbosum_GDV_reftransV1_0005284	28	584.667	3.55835	5.83e-06	NULL	NULL	NULL	NULL	Nucleoporin POM33 OS=Chaetomium thermophilum (strain DSM 1495 / CBS 144.50 / IMI 039719) GN=POM33 PE=3 SV=1	NULL
v.corymbosum_GDV_reftransV1_0014345	80.6667	1007.33	3.55346	2.17e-12	NULL	NULL	NULL	NULL	NULL	NULL
v.corymbosum_GDV_reftransV1_0019741	9	270	3.55019	5.09e-05	NULL	NULL	NULL	NULL	L-type lectin-domain containing receptor kinase V.9 OS=Arabidopsis thaliana GN=LECRK59 PE=2 SV=1	L-type lectin-domain containing receptor kinase S.4-like OS=Nicotiana tabacum GN=LOC107832471 PE=4 SV=1
v.corymbosum_GDV_reftransV1_0007233	84	945	3.54728	3.63e-32	NULL	NULL	NULL	NULL	Probable inorganic phosphate transporter 1-10 OS=Oryza sativa subsp. japonica GN=PHT1-10 PE=2 SV=1	Uncharacterized protein OS=Mycosphaerella eumusae GN=AC578_8249 PE=4 SV=1
v.corymbosum_GDV_reftransV1_0026347	0.333333	22	3.54544	0.000117188	GO:0003824 GO:0050662	Molecular Function:catalytic activity; Molecular Function:coenzyme binding;	IPR001509 IPR016040	NAD-dependent epimerase/dehydratase; NAD(P)-binding domain;	Anthocyanidin reductase ((2S)-flavan-3-ol-forming) OS=Vitis vinifera GN=ANR PE=1 SV=1	Putative uncharacterized protein OS=Vitis vinifera GN=VIT_02s0025g01260 PE=4 SV=1
v.corymbosum_GDV_reftransV1_0014027	0.333333	21.6667	3.54216	0.000119533	NULL	NULL	NULL	NULL	Disease resistance protein RGA2 OS=Solanum bulbocastanum GN=RGA2 PE=1 SV=1	CC-NBS-LRR protein OS=Quercus suber GN=RPc PE=3 SV=1
v.corymbosum_GDV_reftransV1_0010725	7.66667	119.667	3.54166	1.1e-07	NULL	NULL	IPR004000 IPR004001	Actin family; "Actin, conserved site";	Actin OS=Saccharomyces cerevisiae (strain ATCC 204508 / S288c) GN=ACT1 PE=1 SV=1	CIC11C00000004539 OS=[Candida] intermedia GN=SAMEA4029009_CIC11G00000004539 PE=3 SV=1
v.corymbosum_GDV_reftransV1_0002400	50696.3	529595	3.54071	6.72e-282	NULL	NULL	NULL	NULL	NULL	NULL
v.corymbosum_GDV_reftransV1_0014883	12.3333	164.333	3.54066	7.47e-10	NULL	NULL	NULL	NULL	NULL	NULL
v.corymbosum_GDV_reftransV1_0022297	23	265	3.53779	7.05e-19	NULL	NULL	NULL	NULL	NULL	NULL
v.corymbosum_GDV_reftransV1_0014493	0	18.6667	3.52672	0.000225401	NULL	NULL	NULL	NULL	NULL	NULL
v.corymbosum_GDV_reftransV1_0032523	15121.3	156202	3.52593	4.56e-308	GO:0006869 GO:0008289	Biological Process:lipid transport; Molecular Function:lipid binding;	IPR000528 IPR016140	Plant lipid transfer protein/Par allergen; Bifunctional inhibitor/plant lipid transfer protein/seed storage helical domain;	Non-specific lipid-transfer protein OS=Gossypium hirsutum PE=2 SV=1	Non-specific lipid-transfer protein OS=Gossypium arboreum GN=F383_27985 PE=2 SV=1
v.corymbosum_GDV_reftransV1_0012196	1.33333	36.6667	3.52294	3.44e-05	NULL	NULL	NULL	NULL	NULL	uncharacterized protein LOC107760856 OS=Nicotiana tabacum GN=LOC107760856 PE=4 SV=1
v.corymbosum_GDV_reftransV1_0009695	25.3333	293	3.52088	4.13e-19	GO:0055114 GO:0016491 GO:0016614	Biological Process:oxidation-reduction process; Molecular Function:oxidoreductase activity; "Molecular Function:oxidoreductase activity, acting on CH-OH group of donors";	IPR007867 IPR023753	Glucose-methanol-choline oxidoreductase, C-terminal; FAD/NAD(P)-binding domain;	Oxygen-dependent choline dehydrogenase OS=Ochrobactrum anthropi (strain ATCC 49188 / DSM 6882 / JCM 21032 / NBRC 15819 / NCTC 12168) GN=betA PE=3 SV=1	NULL
v.corymbosum_GDV_reftransV1_0011199	13	274.333	3.52074	1.32e-05	NULL	NULL	NULL	NULL	1,3-beta-glucanosyltransferase gel3 OS=Neosartorya fumigata (strain ATCC MYA-4609 / Af293 / CBS 101355 / FGSC A1100) GN=gel3 PE=3 SV=1	1,3-beta-glucanosyltransferase OS=Pseudocercospora musae GN=AC579_7293 PE=3 SV=1
v.corymbosum_GDV_reftransV1_0022544	62	655.333	3.51625	1.52e-49	GO:0055114 GO:0006098 GO:0016491 GO:0004616	Biological Process:oxidation-reduction process; Biological Process:pentose-phosphate shunt; Molecular Function:oxidoreductase activity; Molecular Function:phosphogluconate dehydrogenase (decarboxylating) activity;	IPR006113 IPR006114 IPR006115 IPR006183 IPR006184 IPR008927 IPR013328 IPR016040	6-phosphogluconate dehydrogenase, decarboxylating; "6-phosphogluconate dehydrogenase, C-terminal"; "6-phosphogluconate dehydrogenase, NADP-binding"; 6-phosphogluconate dehydrogenase; 6-phosphogluconate-binding site; 6-phosphogluconate dehydrogenase C-terminal domain-like; "6-phosphogluconate dehydrogenase, domain 2"; NAD(P)-binding domain;	6-phosphogluconate dehydrogenase, decarboxylating 2 OS=Saccharomyces cerevisiae (strain ATCC 204508 / S288c) GN=GND2 PE=1 SV=1	6-phosphogluconate dehydrogenase, decarboxylating OS=Coniosporium apollinis (strain CBS 100218) GN=W97_03018 PE=3 SV=1
v.corymbosum_GDV_reftransV1_0010907	0	19.3333	3.51549	0.000239415	NULL	NULL	NULL	NULL	60S ribosomal protein L19-1 OS=Arabidopsis thaliana GN=RPL19A PE=2 SV=1	Ribosomal protein L19 OS=Brassica napus GN=BnaA08g27220D PE=3 SV=1
v.corymbosum_GDV_reftransV1_0038808	102.333	1301	3.51494	3.24e-10	GO:0005524 GO:0003676	Molecular Function:ATP binding; Molecular Function:nucleic acid binding;	IPR000629 IPR001650 IPR011545 IPR014001 IPR027417	ATP-dependent RNA helicase DEAD-box, conserved site; "Helicase, C-terminal"; DEAD/DEAH box helicase domain; "Helicase superfamily 1/2, ATP-binding domain"; P-loop containing nucleoside triphosphate hydrolase;	ATP-dependent RNA helicase eIF4A OS=Botryotinia fuckeliana (strain B05.10) GN=tif1 PE=3 SV=1	NULL
v.corymbosum_GDV_reftransV1_0005377	78.3333	832	3.51342	1.52e-49	GO:0016021	Cellular Component:integral component of membrane;	IPR004254	AdipoR/Haemolysin-III-related;	Heptahelical transmembrane protein 1 OS=Arabidopsis thaliana GN=HHP1 PE=1 SV=1	heptahelical transmembrane protein 1-like OS=Nicotiana sylvestris GN=LOC104227629 PE=4 SV=1
v.corymbosum_GDV_reftransV1_0032632	47.6667	514	3.51267	8.41e-27	GO:0009813 GO:0045430 GO:0016872	Biological Process:flavonoid biosynthetic process; Molecular Function:chalcone isomerase activity; Molecular Function:intramolecular lyase activity;	IPR016087 IPR016088 IPR016089	Chalcone isomerase; "Chalcone isomerase, 3-layer sandwich"; "Chalcone isomerase, orthogonal bundle domain";	Receptor-like serine/threonine-protein kinase At1g78530 OS=Arabidopsis thaliana GN=At1g78530 PE=2 SV=1	Uncharacterized protein OS=Prunus persica GN=PRUPE_ppa007835mg PE=3 SV=1
v.corymbosum_GDV_reftransV1_0011801	26.6667	296	3.51238	1.17e-20	NULL	NULL	NULL	NULL	5-methyltetrahydropteroyltriglutamate--homocysteine methyltransferase OS=Bordetella avium (strain 197N) GN=metE PE=3 SV=1	Uncharacterized protein OS=Mycosphaerella eumusae GN=AC578_3302 PE=3 SV=1
v.corymbosum_GDV_reftransV1_0000258	26.6667	295.667	3.50889	3.36e-24	NULL	NULL	NULL	NULL	NULL	Uncharacterized protein OS=Citrus clementina GN=CICLE_v10008947mg PE=4 SV=1
v.corymbosum_GDV_reftransV1_0000645	0	18	3.50643	0.000245855	NULL	NULL	NULL	NULL	Nuclease SbcCD subunit C OS=Escherichia coli (strain K12) GN=sbcC PE=1 SV=1	Nuclease SbcCD subunit C OS=Klebsiella pneumoniae IS22 GN=sbcC PE=3 SV=1
v.corymbosum_GDV_reftransV1_0011292	0	19.6667	3.50544	0.000251892	NULL	NULL	NULL	NULL	NULL	NULL
v.corymbosum_GDV_reftransV1_0020559	60.3333	637.333	3.50135	5.85e-32	NULL	NULL	NULL	NULL	ABC transporter G family member 16 OS=Arabidopsis thaliana GN=ABCG16 PE=2 SV=2	ABC transporter G family member 1-like OS=Nicotiana sylvestris GN=LOC104243057 PE=4 SV=1
v.corymbosum_GDV_reftransV1_0032250	38.3333	429.667	3.49984	1e-16	NULL	NULL	NULL	NULL	BAHD acyltransferase DCR OS=Arabidopsis thaliana GN=DCR PE=2 SV=1	Putative uncharacterized protein OS=Vitis vinifera GN=VIT_18s0001g10180 PE=4 SV=1
v.corymbosum_GDV_reftransV1_0034085	0.666667	26.6667	3.49963	9.27e-05	NULL	NULL	NULL	NULL	Anthranilate phosphoribosyltransferase, chloroplastic OS=Arabidopsis thaliana GN=PAT1 PE=2 SV=1	NULL
v.corymbosum_GDV_reftransV1_0025731	44.3333	471	3.49948	5.16e-36	GO:0005515	Molecular Function:protein binding;	IPR001810 IPR017451	F-box domain; F-box associated interaction domain;	F-box protein At5g07610 OS=Arabidopsis thaliana GN=At5g07610 PE=2 SV=1	F-box protein OS=Morus notabilis GN=L484_003417 PE=4 SV=1
v.corymbosum_GDV_reftransV1_0031538	20.6667	237.667	3.49816	2.77e-17	NULL	NULL	IPR000782	FAS1 domain;	Fasciclin-like arabinogalactan protein 7 OS=Arabidopsis thaliana GN=FLA7 PE=1 SV=1	Putative uncharacterized protein OS=Vitis vinifera GN=VIT_12s0059g00570 PE=4 SV=1
v.corymbosum_GDV_reftransV1_0006784	12.6667	300.667	3.49281	3.33e-05	GO:0005509	Molecular Function:calcium ion binding;	IPR002048 IPR011992 IPR018247	EF-hand domain; EF-hand domain pair; "EF-Hand 1, calcium-binding site";	Calmodulin OS=Emericella nidulans (strain FGSC A4 / ATCC 38163 / CBS 112.46 / NRRL 194 / M139) GN=camA PE=3 SV=2	Rhinocladiella mackenziei CBS 650.93 unplaced genomic scaffold supercont1.3, whole genome shotgun sequence OS=Rhinocladiella mackenziei CBS 650.93 GN=Z518_04062 PE=4 SV=1
v.corymbosum_GDV_reftransV1_0027665	303.333	3085.67	3.49191	2.29e-137	NULL	NULL	NULL	NULL	NULL	NULL
v.corymbosum_GDV_reftransV1_0011760	36.3333	397	3.49096	1.07e-24	NULL	NULL	NULL	NULL	UPF0591 membrane protein C15E1.02c OS=Schizosaccharomyces pombe (strain 972 / ATCC 24843) GN=SPAC15E1.02c PE=3 SV=1	Uncharacterized protein OS=Didymella rabiei GN=ST47_g8775 PE=4 SV=1
v.corymbosum_GDV_reftransV1_0006115	14.3333	173.333	3.4905	6.47e-13	NULL	NULL	NULL	NULL	S-(hydroxymethyl)glutathione dehydrogenase OS=Methylobacter marinus GN=fdh PE=3 SV=2	Uncharacterized protein OS=fungal sp. No.11243 GN=ANO11243_043580 PE=4 SV=1
v.corymbosum_GDV_reftransV1_0029052	0	24.3333	3.48971	0.000282547	NULL	NULL	NULL	NULL	NULL	Putative uncharacterized protein OS=Vitis vinifera GN=VIT_15s0046g02480 PE=4 SV=1
v.corymbosum_GDV_reftransV1_0038373	24.6667	274.333	3.48774	9.43e-21	GO:0008610 GO:0055114 GO:0005506 GO:0016491	Biological Process:lipid biosynthetic process; Biological Process:oxidation-reduction process; Molecular Function:iron ion binding; Molecular Function:oxidoreductase activity;	IPR006694	Fatty acid hydroxylase;	Methylsterol monooxygenase OS=Saccharomyces cerevisiae (strain ATCC 204508 / S288c) GN=ERG25 PE=1 SV=1	Uncharacterized protein OS=Dothistroma septosporum (strain NZE10 / CBS 128990) GN=DOTSEDRAFT_156069 PE=3 SV=1
v.corymbosum_GDV_reftransV1_0001798	855.667	8699	3.48618	1.18e-138	NULL	NULL	NULL	NULL	Elongation factor 1-alpha OS=Hypocrea jecorina GN=tef1 PE=3 SV=1	Elongation factor 1-alpha OS=Verruconis gallopava GN=PV09_07426 PE=3 SV=1
v.corymbosum_GDV_reftransV1_0005569	39.6667	420.333	3.48413	1.03e-29	NULL	NULL	NULL	NULL	NULL	uncharacterized protein LOC104223345 isoform X2 OS=Nicotiana sylvestris GN=LOC104223345 PE=4 SV=1
v.corymbosum_GDV_reftransV1_0004311	0	18.3333	3.4833	0.000275178	NULL	NULL	NULL	NULL	Isoflavone reductase homolog OS=Lupinus albus PE=2 SV=1	Uncharacterized protein OS=Daucus carota subsp. sativus GN=DCAR_008190 PE=4 SV=1
v.corymbosum_GDV_reftransV1_0007351	51.6667	540.667	3.4828	1.38e-35	GO:0042773 GO:0055114 GO:0008137	Biological Process:ATP synthesis coupled electron transport; Biological Process:oxidation-reduction process; Molecular Function:NADH dehydrogenase (ubiquinone) activity;	IPR001750 IPR003945 IPR010934	NADH:quinone oxidoreductase/Mrp antiporter, membrane subunit; "NADH-plastoquinone oxidoreductase, chain 5"; "NADH dehydrogenase subunit 5, C-terminal";	NADH-ubiquinone oxidoreductase chain 5 OS=Arabidopsis thaliana GN=ND5 PE=2 SV=3	NADH-ubiquinone oxidoreductase chain 5 OS=Citrullus lanatus GN=nad5 PE=3 SV=1
v.corymbosum_GDV_reftransV1_0000181	62	661.667	3.4752	1.37e-30	GO:0006468 GO:0005524 GO:0005524 GO:0005515 GO:0004672	Biological Process:protein phosphorylation; Molecular Function:ATP binding; Molecular Function:ATP binding; Molecular Function:protein binding; Molecular Function:protein kinase activity;	IPR000719 IPR001611 IPR003591 IPR008271 IPR011009 IPR013210 IPR017441 IPR032675	Protein kinase domain; Leucine-rich repeat; "Leucine-rich repeat, typical subtype"; "Serine/threonine-protein kinase, active site"; Protein kinase-like domain; "Leucine-rich repeat-containing N-terminal, plant-type"; "Protein kinase, ATP binding site"; "Leucine-rich repeat domain, L domain-like";	Receptor-like protein kinase HSL1 OS=Arabidopsis thaliana GN=HSL1 PE=2 SV=1	receptor-like protein kinase HSL1 isoform X1 OS=Nicotiana tabacum GN=LOC107794048 PE=3 SV=1
v.corymbosum_GDV_reftransV1_0016624	22.6667	250	3.47431	3.18e-19	NULL	NULL	NULL	NULL	Heptahelical transmembrane protein ADIPOR1 OS=Oryza sativa subsp. japonica GN=ADIPOR1 PE=2 SV=1	Heptahelical transmembrane protein adipor1 OS=Nicotiana attenuata GN=ADIPOR1 PE=4 SV=1
v.corymbosum_GDV_reftransV1_0028148	82.6667	858.667	3.47221	1.43e-38	NULL	NULL	IPR006766	Phosphate-induced protein 1;	Protein EXORDIUM-like 2 OS=Arabidopsis thaliana GN=EXL2 PE=2 SV=1	protein EXORDIUM-like 2 OS=Nicotiana sylvestris GN=LOC104213159 PE=4 SV=1
v.corymbosum_GDV_reftransV1_0009125	2364	23655.7	3.47213	1.21e-221	NULL	NULL	NULL	NULL	NULL	Uncharacterized protein OS=Mycosphaerella eumusae GN=AC578_2644 PE=4 SV=1
v.corymbosum_GDV_reftransV1_0009578	161	1616.33	3.4709	1.12e-74	GO:0006468 GO:0048544 GO:0005524 GO:0005524 GO:0004672 GO:0004674	Biological Process:protein phosphorylation; Biological Process:recognition of pollen; Molecular Function:ATP binding; Molecular Function:ATP binding; Molecular Function:protein kinase activity; Molecular Function:protein serine/threonine kinase activity;	IPR000719 IPR000858 IPR001480 IPR003609 IPR008271 IPR011009 IPR017441 IPR024171	Protein kinase domain; S-locus glycoprotein domain; Bulb-type lectin domain; PAN/Apple domain; "Serine/threonine-protein kinase, active site"; Protein kinase-like domain; "Protein kinase, ATP binding site"; S-receptor-like serine/threonine-protein kinase;	G-type lectin S-receptor-like serine/threonine-protein kinase At5g24080 OS=Arabidopsis thaliana GN=At5g24080 PE=2 SV=1	Serine/threonine-protein kinase OS=Populus trichocarpa GN=POPTR_0010s11390g PE=3 SV=2
v.corymbosum_GDV_reftransV1_0026990	14.3333	417.667	3.46969	8.74e-05	NULL	NULL	NULL	NULL	Myb-related protein 306 OS=Antirrhinum majus GN=MYB306 PE=2 SV=1	MYB1 protein OS=Paeonia suffruticosa PE=2 SV=1
v.corymbosum_GDV_reftransV1_0010452	0	17.3333	3.46697	0.000293176	NULL	NULL	NULL	NULL	Flavone 3'-O-methyltransferase 1 OS=Arabidopsis thaliana GN=OMT1 PE=1 SV=1	Uncharacterized protein OS=Brassica oleracea var. oleracea PE=3 SV=1
v.corymbosum_GDV_reftransV1_0000451	4	65	3.46033	3.04e-06	GO:0000160 GO:0004871	Biological Process:phosphorelay signal transduction system; Molecular Function:signal transducer activity;	IPR008207	Signal transduction histidine kinase, phosphotransfer (Hpt) domain;	Multistep phosphorelay regulator 1 OS=Schizosaccharomyces pombe (strain 972 / ATCC 24843) GN=mpr1 PE=1 SV=1	Uncharacterized protein OS=Mycosphaerella eumusae GN=AC578_574 PE=4 SV=1
v.corymbosum_GDV_reftransV1_0027804	0.666667	31.3333	3.45788	0.000158752	NULL	NULL	NULL	NULL	Wall-associated receptor kinase-like 8 OS=Arabidopsis thaliana GN=WAKL8 PE=2 SV=1	Wall associated kinase-like 6, putative OS=Theobroma cacao GN=TCM_021128 PE=4 SV=1
v.corymbosum_GDV_reftransV1_0032224	0.666667	25.3333	3.45757	0.000117179	GO:0016020 GO:0004970	Cellular Component:membrane; Molecular Function:ionotropic glutamate receptor activity;	IPR001320 IPR001638	Ionotropic glutamate receptor; Solute-binding protein family 3/N-terminal domain of MltF;	Glutamate receptor 2.8 OS=Arabidopsis thaliana GN=GLR2.8 PE=2 SV=2	Glutamate receptor OS=Coffea canephora GN=GSCOC_T00021651001 PE=3 SV=1
v.corymbosum_GDV_reftransV1_0023048	42.6667	444.667	3.45235	2.92e-30	NULL	NULL	NULL	NULL	5-methyltetrahydropteroyltriglutamate--homocysteine methyltransferase OS=Saccharomyces cerevisiae (strain ATCC 204508 / S288c) GN=MET6 PE=1 SV=4	Methionine synthase OS=Sphaerulina musiva (strain SO2202) GN=SEPMUDRAFT_152039 PE=3 SV=1
v.corymbosum_GDV_reftransV1_0001531	79	803.667	3.45144	4.54e-45	NULL	NULL	NULL	NULL	Omega-6 fatty acid desaturase, endoplasmic reticulum isozyme 2 OS=Glycine max GN=FAD2-2 PE=2 SV=1	Uncharacterized protein OS=Baudoinia compniacensis (strain UAMH 10762) GN=BAUCODRAFT_24063 PE=4 SV=1
v.corymbosum_GDV_reftransV1_0006667	2434.67	23754	3.44762	0	GO:0055114 GO:0016491	Biological Process:oxidation-reduction process; Molecular Function:oxidoreductase activity;	IPR005123 IPR026992 IPR027443	Oxoglutarate/iron-dependent dioxygenase; Non-haem dioxygenase N-terminal domain; Isopenicillin N synthase-like;	Naringenin,2-oxoglutarate 3-dioxygenase (Fragment) OS=Petunia hybrida GN=AN3 PE=1 SV=1	Flavanone3-hydroxylase OS=Vaccinium ashei GN=F3H-2 PE=2 SV=1
v.corymbosum_GDV_reftransV1_0021553	48.6667	641.333	3.4419	1.59e-08	NULL	NULL	NULL	NULL	NULL	Uncharacterized protein OS=Erythranthe guttata GN=MIMGU_mgv1a010201mg PE=4 SV=1
v.corymbosum_GDV_reftransV1_0018303	127.333	1255	3.43562	8.45e-60	GO:0055114 GO:0020037 GO:0005506 GO:0016705	Biological Process:oxidation-reduction process; Molecular Function:heme binding; Molecular Function:iron ion binding; "Molecular Function:oxidoreductase activity, acting on paired donors, with incorporation or reduction of molecular oxygen";	IPR001128 IPR002401 IPR017972	Cytochrome P450; "Cytochrome P450, E-class, group I"; "Cytochrome P450, conserved site";	Cytochrome P450 84A1 OS=Arabidopsis thaliana GN=CYP84A1 PE=1 SV=1	Ferulate 5-hydroxylase OS=Camptotheca acuminata GN=F5H PE=3 SV=1
v.corymbosum_GDV_reftransV1_0026426	2.33333	42.3333	3.43091	1.18e-05	NULL	NULL	IPR005333 IPR017887	Transcription factor, TCP; Transcription factor TCP subgroup;	Transcription factor TCP13 OS=Arabidopsis thaliana GN=TCP13 PE=1 SV=1	Putative uncharacterized protein OS=Vitis vinifera GN=VITISV_014914 PE=4 SV=1
v.corymbosum_GDV_reftransV1_0031684	3	54.6667	3.43062	9.04e-06	NULL	NULL	NULL	NULL	Probable LRR receptor-like serine/threonine-protein kinase At1g07650 OS=Arabidopsis thaliana GN=At1g07650 PE=1 SV=1	NULL
v.corymbosum_GDV_reftransV1_0000414	227.333	2220.67	3.42877	1.29e-105	GO:0016020 GO:0005524 GO:0016887	Cellular Component:membrane; Molecular Function:ATP binding; Molecular Function:ATPase activity;	IPR003439 IPR003593 IPR013525 IPR013581 IPR027417 IPR029481	ABC transporter-like; AAA+ ATPase domain; ABC-2 type transporter; Plant PDR ABC transporter associated; P-loop containing nucleoside triphosphate hydrolase; ABC-transporter extracellular N-terminal domain;	ABC transporter G family member 36 OS=Arabidopsis thaliana GN=ABCG36 PE=1 SV=1	ABC-2 and Plant PDR ABC-type transporter family protein isoform 1 OS=Theobroma cacao GN=TCM_028878 PE=3 SV=1
v.corymbosum_GDV_reftransV1_0005784	0	22.3333	3.42846	0.000367166	NULL	NULL	NULL	NULL	Uncharacterized protein C691.05c OS=Schizosaccharomyces pombe (strain 972 / ATCC 24843) GN=pi030 PE=4 SV=1	Uncharacterized protein OS=Pseudocercospora fijiensis (strain CIRAD86) GN=MYCFidRAFT_47279 PE=4 SV=1
v.corymbosum_GDV_reftransV1_0027369	2.33333	50.3333	3.42661	4.41e-05	NULL	NULL	NULL	NULL	Uncharacterized mitochondrial protein AtMg00810 OS=Arabidopsis thaliana GN=AtMg00810 PE=4 SV=1	Uncharacterized protein OS=Picea glauca GN=ABT39_MTgene5391 PE=4 SV=1
v.corymbosum_GDV_reftransV1_0012697	95	938.333	3.42539	8.21e-57	GO:0006412 GO:0005622 GO:0005840 GO:0003735	Biological Process:translation; Cellular Component:intracellular; Cellular Component:ribosome; Molecular Function:structural constituent of ribosome;	IPR001141 IPR008991 IPR014722 IPR018262	Ribosomal protein L27e; Translation protein SH3-like domain; Ribosomal protein L2 domain 2; "Ribosomal protein L27e, conserved site";	60S ribosomal protein L27-B OS=Saccharomyces cerevisiae (strain ATCC 204508 / S288c) GN=RPL27B PE=1 SV=1	60S ribosomal protein L27 OS=Sphaerulina musiva (strain SO2202) GN=SEPMUDRAFT_149529 PE=3 SV=1
v.corymbosum_GDV_reftransV1_0024563	4.33333	67.3333	3.42429	1.35e-06	GO:0055085 GO:0006810 GO:0005743 GO:0005215	Biological Process:transmembrane transport; Biological Process:transport; Cellular Component:mitochondrial inner membrane; Molecular Function:transporter activity;	IPR002067 IPR002113 IPR018108 IPR023395	Mitochondrial carrier protein; Adenine nucleotide translocator 1; Mitochondrial substrate/solute carrier; Mitochondrial carrier domain;	ADP,ATP carrier protein OS=Drosophila melanogaster GN=sesB PE=2 SV=4	ADP,ATP carrier protein OS=Papilio xuthus GN=RR46_05373 PE=2 SV=1
v.corymbosum_GDV_reftransV1_0038510	217.667	2122	3.41667	1.79e-78	NULL	NULL	NULL	NULL	Expansin-A6 OS=Arabidopsis thaliana GN=EXPA6 PE=2 SV=2	Uncharacterized protein OS=Prunus persica GN=PRUPE_ppa010198mg PE=4 SV=1
v.corymbosum_GDV_reftransV1_0017969	7	473	3.41597	0.000317911	GO:0045017 GO:0004144 GO:0004144	Biological Process:glycerolipid biosynthetic process; Molecular Function:diacylglycerol O-acyltransferase activity; Molecular Function:diacylglycerol O-acyltransferase activity;	IPR004255 IPR009721	O-acyltransferase, WSD1, N-terminal; "O-acyltransferase WSD1, C-terminal";	O-acyltransferase WSD1 OS=Arabidopsis thaliana GN=WSD1 PE=2 SV=1	O-acyltransferase WSD1-like OS=Nicotiana tabacum GN=LOC107811659 PE=4 SV=1
v.corymbosum_GDV_reftransV1_0031782	1252.67	12020.3	3.41564	5.52e-238	NULL	NULL	NULL	NULL	Protein ASPARTIC PROTEASE IN GUARD CELL 1 OS=Arabidopsis thaliana GN=ASPG1 PE=1 SV=1	Uncharacterized protein OS=Prunus persica GN=PRUPE_ppa004726mg PE=3 SV=1
v.corymbosum_GDV_reftransV1_0035738	201.667	1954.67	3.41286	6e-87	GO:0006468 GO:0005524 GO:0005524 GO:0004672	Biological Process:protein phosphorylation; Molecular Function:ATP binding; Molecular Function:ATP binding; Molecular Function:protein kinase activity;	IPR000719 IPR008271 IPR011009 IPR013210 IPR017441 IPR032675	Protein kinase domain; "Serine/threonine-protein kinase, active site"; Protein kinase-like domain; "Leucine-rich repeat-containing N-terminal, plant-type"; "Protein kinase, ATP binding site"; "Leucine-rich repeat domain, L domain-like";	Probable LRR receptor-like serine/threonine-protein kinase At1g06840 OS=Arabidopsis thaliana GN=At1g06840 PE=2 SV=2	LRR_1 domain-containing protein/Pkinase_Tyr domain-containing protein/LRRNT_2 domain-containing protein OS=Cephalotus follicularis GN=CFOL_v3_02132 PE=3 SV=1
v.corymbosum_GDV_reftransV1_0015041	21	222.667	3.40769	7.18e-18	NULL	NULL	NULL	NULL	NULL	NULL
v.corymbosum_GDV_reftransV1_0014086	12.6667	146.667	3.40577	5.53e-11	NULL	NULL	NULL	NULL	NULL	NULL
v.corymbosum_GDV_reftransV1_0034046	0	17	3.40234	0.000392997	NULL	NULL	NULL	NULL	Glutamate receptor 2.7 OS=Arabidopsis thaliana GN=GLR2.7 PE=2 SV=3	Glutamate receptor OS=Nicotiana tabacum GN=LOC107800505 PE=3 SV=1
v.corymbosum_GDV_reftransV1_0014199	21	219	3.40119	2.05e-17	GO:0006869 GO:0008289	Biological Process:lipid transport; Molecular Function:lipid binding;	IPR000528 IPR016140	Plant lipid transfer protein/Par allergen; Bifunctional inhibitor/plant lipid transfer protein/seed storage helical domain;	Protein CDC73 homolog OS=Arabidopsis thaliana GN=CDC73 PE=1 SV=1	RNA polymerase II accessory factor OS=Camellia oleifera GN=RNAP PE=2 SV=1
v.corymbosum_GDV_reftransV1_0004670	100	984.667	3.40078	1.48e-44	GO:0006855 GO:0055085 GO:0016020 GO:0015297 GO:0015238	Biological Process:drug transmembrane transport; Biological Process:transmembrane transport; Cellular Component:membrane; Molecular Function:antiporter activity; Molecular Function:drug transmembrane transporter activity;	IPR002528	Multi antimicrobial extrusion protein;	Protein DETOXIFICATION 24 OS=Arabidopsis thaliana GN=DTX24 PE=2 SV=1	Protein DETOXIFICATION OS=Vaccinium corymbosum PE=2 SV=1
v.corymbosum_GDV_reftransV1_0032734	0	17.6667	3.39913	0.000401768	NULL	NULL	IPR013103	Reverse transcriptase, RNA-dependent DNA polymerase;	Retrovirus-related Pol polyprotein from transposon TNT 1-94 OS=Nicotiana tabacum PE=2 SV=1	Putative uncharacterized protein OS=Vitis vinifera GN=VITISV_010042 PE=4 SV=1
v.corymbosum_GDV_reftransV1_0034918	5.33333	79	3.3965	1.57e-06	GO:0009813 GO:0045430 GO:0016872	Biological Process:flavonoid biosynthetic process; Molecular Function:chalcone isomerase activity; Molecular Function:intramolecular lyase activity;	IPR016087 IPR016088	Chalcone isomerase; "Chalcone isomerase, 3-layer sandwich";	Fatty-acid-binding protein 1 OS=Arabidopsis thaliana GN=FAP1 PE=1 SV=1	Chalcone isomerase OS=Camellia sinensis PE=2 SV=1
v.corymbosum_GDV_reftransV1_0010766	12	145	3.39388	2.23e-09	GO:0006414 GO:0005737 GO:0005525 GO:0005525 GO:0003924 GO:0003746	Biological Process:translational elongation; Cellular Component:cytoplasm; Molecular Function:GTP binding; Molecular Function:GTP binding; Molecular Function:GTPase activity; Molecular Function:translation elongation factor activity;	IPR000795 IPR004160 IPR004161 IPR004539 IPR009000 IPR009001 IPR027417	Transcription factor, GTP-binding domain; "Translation elongation factor EFTu/EF1A, C-terminal"; "Translation elongation factor EFTu-like, domain 2"; "Translation elongation factor EF1A, eukaryotic/archaeal"; "Translation protein, beta-barrel domain"; "Translation elongation factor EF1A/initiation factor IF2gamma, C-terminal"; P-loop containing nucleoside triphosphate hydrolase;	Elongation factor 1-alpha OS=Saccharomyces cerevisiae (strain ATCC 204508 / S288c) GN=TEF1 PE=1 SV=1	Elongation factor 1-alpha OS=Saccharomyces cerevisiae (strain AWRI1631) GN=AWRI1631_163380 PE=3 SV=1
v.corymbosum_GDV_reftransV1_0024659	3	277	3.39293	0.000397217	GO:0003677	Molecular Function:DNA binding;	IPR009057 IPR017930	Homeobox domain-like; Myb domain;	Myb-related protein Zm1 OS=Zea mays PE=2 SV=1	Uncharacterized protein OS=Populus trichocarpa GN=POPTR_0005s09930g PE=4 SV=1
v.corymbosum_GDV_reftransV1_0024921	57.3333	718	3.39271	2.32e-08	NULL	NULL	IPR007770	Protein of unknown function DUF679;	NULL	Uncharacterized protein OS=Populus trichocarpa GN=POPTR_0022s00700g PE=4 SV=1
v.corymbosum_GDV_reftransV1_0029775	135.333	1294	3.38993	8.62e-70	GO:0015074 GO:0003676	Biological Process:DNA integration; Molecular Function:nucleic acid binding;	IPR000477 IPR001584 IPR005162 IPR012337 IPR021109	Reverse transcriptase domain; "Integrase, catalytic core"; Retrotransposon gag domain; Ribonuclease H-like domain; Aspartic peptidase domain;	Transposon Ty3-I Gag-Pol polyprotein OS=Saccharomyces cerevisiae (strain ATCC 204508 / S288c) GN=TY3B-I PE=3 SV=2	Putative uncharacterized protein OS=Vitis vinifera GN=VITISV_015140 PE=4 SV=1
v.corymbosum_GDV_reftransV1_0012264	3.33333	54.6667	3.38454	1.08e-05	NULL	NULL	NULL	NULL	Ketol-acid reductoisomerase, mitochondrial OS=Neurospora crassa (strain ATCC 24698 / 74-OR23-1A / CBS 708.71 / DSM 1257 / FGSC 987) GN=ilv-2 PE=3 SV=2	Ketol-acid reductoisomerase, mitochondrial OS=Zymoseptoria tritici (strain CBS 115943 / IPO323) GN=MYCGRDRAFT_102127 PE=3 SV=1
v.corymbosum_GDV_reftransV1_0012721	0	17	3.38414	0.000426916	NULL	NULL	NULL	NULL	NULL	Putative uncharacterized protein OS=Vitis vinifera GN=VIT_05s0165g00060 PE=4 SV=1
v.corymbosum_GDV_reftransV1_0011611	12.3333	284.667	3.38306	9.43e-05	NULL	NULL	NULL	NULL	NULL	Uncharacterized protein OS=Sphaerulina musiva (strain SO2202) GN=SEPMUDRAFT_67047 PE=4 SV=1
v.corymbosum_GDV_reftransV1_0005729	23	240	3.37663	1.07e-16	NULL	NULL	NULL	NULL	Inorganic pyrophosphatase OS=Neurospora crassa (strain ATCC 24698 / 74-OR23-1A / CBS 708.71 / DSM 1257 / FGSC 987) GN=ipp-1 PE=3 SV=1	Uncharacterized protein OS=Zymoseptoria tritici (strain CBS 115943 / IPO323) GN=MYCGRDRAFT_72064 PE=4 SV=1
v.corymbosum_GDV_reftransV1_0038823	0	17	3.37568	0.000443094	NULL	NULL	NULL	NULL	NULL	Uncharacterized protein OS=Baudoinia compniacensis (strain UAMH 10762) GN=BAUCODRAFT_330337 PE=4 SV=1
v.corymbosum_GDV_reftransV1_0009745	88	852	3.37064	1.81e-34	GO:0055114 GO:0051287 GO:0016651 GO:0048038	Biological Process:oxidation-reduction process; Molecular Function:NAD binding; "Molecular Function:oxidoreductase activity, acting on NAD(P)H"; Molecular Function:quinone binding;	IPR001135 IPR029014	NADH-quinone oxidoreductase, subunit D; NiFe hydrogenase-like;	NADH dehydrogenase [ubiquinone] iron-sulfur protein 2 OS=Arabidopsis thaliana GN=NAD7 PE=1 SV=2	NADH dehydrogenase subunit 7 OS=Cannabis sativa PE=3 SV=1
v.corymbosum_GDV_reftransV1_0028028	0.666667	27.6667	3.36681	0.000235389	NULL	NULL	NULL	NULL	NULL	NULL
v.corymbosum_GDV_reftransV1_0010834	61.3333	738.667	3.36651	1.72e-08	NULL	NULL	IPR000894 IPR024681	Ribulose bisphosphate carboxylase small chain, domain; "Ribulose bisphosphate carboxylase, small chain";	Ribulose bisphosphate carboxylase small chain 1A, chloroplastic OS=Arabidopsis thaliana GN=RBCS-1A PE=1 SV=2	Uncharacterized protein OS=Paenibacillus sp. IHB B 3415 GN=QW71_36450 PE=4 SV=1
v.corymbosum_GDV_reftransV1_0011684	8.66667	196.667	3.36154	9.76e-05	GO:0055114 GO:0050660 GO:0016491 GO:0016614	Biological Process:oxidation-reduction process; Molecular Function:flavin adenine dinucleotide binding; Molecular Function:oxidoreductase activity; "Molecular Function:oxidoreductase activity, acting on CH-OH group of donors";	IPR000172 IPR007867 IPR012132 IPR023753	Glucose-methanol-choline oxidoreductase, N-terminal; "Glucose-methanol-choline oxidoreductase, C-terminal"; Glucose-methanol-choline oxidoreductase; FAD/NAD(P)-binding domain;	Alcohol oxidase 1 OS=Komagataella phaffii (strain GS115 / ATCC 20864) GN=AOX1 PE=1 SV=2	NULL
v.corymbosum_GDV_reftransV1_0017430	10.3333	122.667	3.3607	2.63e-09	NULL	NULL	NULL	NULL	NULL	uncharacterized endoplasmic reticulum membrane protein C16E8.02-like OS=Nicotiana tabacum GN=LOC107815968 PE=4 SV=1
v.corymbosum_GDV_reftransV1_0005682	144.667	1367	3.35921	1.89e-40	GO:0009058 GO:0016844	Biological Process:biosynthetic process; Molecular Function:strictosidine synthase activity;	IPR004141 IPR011042 IPR018119	Strictosidine synthase; "Six-bladed beta-propeller, TolB-like"; "Strictosidine synthase, conserved region";	Protein STRICTOSidINE SYNTHASE-LIKE 2 OS=Arabidopsis thaliana GN=SSL2 PE=2 SV=1	NULL
v.corymbosum_GDV_reftransV1_0003329	5.66667	78.6667	3.35578	7.7e-07	NULL	NULL	IPR008030 IPR016040	NmrA-like domain; NAD(P)-binding domain;	Isoeugenol synthase 1 OS=Petunia hybrida GN=IGS1 PE=1 SV=1	Putative uncharacterized protein OS=Vitis vinifera GN=VIT_03s0088g00140 PE=4 SV=1
v.corymbosum_GDV_reftransV1_0008304	11	120.333	3.35458	2.53e-11	GO:0005515	Molecular Function:protein binding;	IPR000626 IPR022617 IPR029071	Ubiquitin domain; Rad60/SUMO-like domain; Ubiquitin-related domain;	Ubiquitin-like protein SMT3 OS=Saccharomyces cerevisiae (strain ATCC 204508 / S288c) GN=SMT3 PE=1 SV=1	Ubiquitin OS=Macrophomina phaseolina (strain MS6) GN=MPH_10787 PE=4 SV=1
v.corymbosum_GDV_reftransV1_0004448	1386	12679.7	3.35129	8.47e-233	GO:0006508 GO:0004190	Biological Process:proteolysis; Molecular Function:aspartic-type endopeptidase activity;	IPR001461 IPR001969 IPR021109 IPR032799 IPR032861 IPR033121	Aspartic peptidase A1 family; "Aspartic peptidase, active site"; Aspartic peptidase domain; "Xylanase inhibitor, C-terminal"; "Xylanase inhibitor, N-terminal"; Peptidase family A1 domain;	Protein ASPARTIC PROTEASE IN GUARD CELL 1 OS=Arabidopsis thaliana GN=ASPG1 PE=1 SV=1	Uncharacterized protein OS=Prunus persica GN=PRUPE_ppa004726mg PE=3 SV=1
v.corymbosum_GDV_reftransV1_0013918	38.3333	374.333	3.35009	3.8e-24	NULL	NULL	NULL	NULL	G-type lectin S-receptor-like serine/threonine-protein kinase At1g34300 OS=Arabidopsis thaliana GN=At1g34300 PE=2 SV=1	Serine/threonine-protein kinase OS=Cynara cardunculus var. scolymus GN=Ccrd_023136 PE=3 SV=1
v.corymbosum_GDV_reftransV1_0023089	4.66667	67	3.34982	4.09e-06	NULL	NULL	NULL	NULL	NULL	Uncharacterized protein OS=Coffea canephora GN=GSCOC_T00016466001 PE=4 SV=1
v.corymbosum_GDV_reftransV1_0024081	15	167.333	3.349	5.17e-10	NULL	NULL	NULL	NULL	Cyclin-D3-1 OS=Arabidopsis thaliana GN=CYCD3-1 PE=1 SV=3	NULL
v.corymbosum_GDV_reftransV1_0024903	617.667	5662	3.34564	2.61e-184	GO:0006633 GO:0008152 GO:0016020 GO:0003824 GO:0016747	Biological Process:fatty acid biosynthetic process; Biological Process:metabolic process; Cellular Component:membrane; Molecular Function:catalytic activity; "Molecular Function:transferase activity, transferring acyl groups other than amino-acyl groups";	IPR012392 IPR013601 IPR013747 IPR016039	Very-long-chain 3-ketoacyl-CoA synthase; FAE1/Type III polyketide synthase-like protein; "3-Oxoacyl-[acyl-carrier-protein (ACP)] synthase III, C-terminal"; Thiolase-like;	3-ketoacyl-CoA synthase 4 OS=Arabidopsis thaliana GN=KCS4 PE=2 SV=1	3-ketoacyl-CoA synthase OS=Cynara cardunculus var. scolymus GN=Ccrd_022173 PE=3 SV=1
v.corymbosum_GDV_reftransV1_0026003	4.66667	68.6667	3.34502	6.73e-06	NULL	NULL	IPR005135	Endonuclease/exonuclease/phosphatase;	NULL	Uncharacterized protein OS=Picea glauca GN=ABT39_MTgene5392 PE=4 SV=1
v.corymbosum_GDV_reftransV1_0024207	1.66667	38	3.33851	8.35e-05	NULL	NULL	NULL	NULL	NULL	NULL
v.corymbosum_GDV_reftransV1_0008183	21.3333	228.333	3.3359	3.19e-10	NULL	NULL	NULL	NULL	NULL	NULL
v.corymbosum_GDV_reftransV1_0020891	3	55	3.3336	3.69e-05	NULL	NULL	NULL	NULL	DENN domain-containing protein 5B OS=Mus musculus GN=Dennd5b PE=1 SV=2	NULL
v.corymbosum_GDV_reftransV1_0024572	0	18	3.33031	0.000546814	NULL	NULL	NULL	NULL	Protein MAIN-LIKE 2 OS=Arabidopsis thaliana GN=At2g04865 PE=1 SV=1	Putative uncharacterized protein OS=Vitis vinifera GN=VITISV_000588 PE=4 SV=1
v.corymbosum_GDV_reftransV1_0016184	8.33333	97	3.32916	3.4e-08	NULL	NULL	NULL	NULL	Leucine-rich repeat receptor protein kinase EMS1 OS=Arabidopsis thaliana GN=EMS1 PE=1 SV=1	Putative uncharacterized protein OS=Vitis vinifera GN=VIT_16s0100g00710 PE=3 SV=1
v.corymbosum_GDV_reftransV1_0009122	23	229.333	3.32804	1.12e-16	NULL	NULL	NULL	NULL	NULL	Uncharacterized protein OS=Zymoseptoria tritici (strain CBS 115943 / IPO323) GN=MYCGRDRAFT_84263 PE=4 SV=1
v.corymbosum_GDV_reftransV1_0031427	0	16.6667	3.32647	0.000547949	GO:0007034	Biological Process:vacuolar transport;	IPR005024	Snf7 family;	Vacuolar protein sorting-associated protein 2 homolog 2 OS=Arabidopsis thaliana GN=VPS2.2 PE=1 SV=2	vacuolar protein sorting-associated protein 2 homolog 2 isoform X1 OS=Nelumbo nucifera GN=LOC104598347 PE=4 SV=1
v.corymbosum_GDV_reftransV1_0000010	36.6667	357.667	3.32599	1.82e-21	NULL	NULL	NULL	NULL	12 kDa heat shock protein OS=Saccharomyces cerevisiae (strain ATCC 204508 / S288c) GN=HSP12 PE=1 SV=1	NULL
v.corymbosum_GDV_reftransV1_0014629	9.33333	103.667	3.32555	9.03e-10	NULL	NULL	NULL	NULL	Protein disulfide-isomerase OS=Humicola insolens PE=1 SV=1	Protein disulfide-isomerase OS=Oidiodendron maius Zn GN=OidMADRAFT_177195 PE=3 SV=1
v.corymbosum_GDV_reftransV1_0023162	0	16.6667	3.32545	0.000550506	NULL	NULL	NULL	NULL	3-ketoacyl-CoA thiolase, peroxisomal OS=Yarrowia lipolytica (strain CLIB 122 / E 150) GN=POT1 PE=3 SV=1	Uncharacterized protein OS=Pseudocercospora fijiensis (strain CIRAD86) GN=MYCFidRAFT_210863 PE=3 SV=1
v.corymbosum_GDV_reftransV1_0036766	0	16.3333	3.32481	0.000550096	NULL	NULL	IPR025558	Domain of unknown function DUF4283;	NULL	Uncharacterized protein OS=Corchorus olitorius GN=COLO4_25415 PE=4 SV=1
v.corymbosum_GDV_reftransV1_0032533	53.3333	503	3.32369	4.65e-32	GO:0016021 GO:0016757	Cellular Component:integral component of membrane; "Molecular Function:transferase activity, transferring glycosyl groups";	IPR008630	Glycosyltransferase 34;	Probable xyloglucan 6-xylosyltransferase 3 OS=Arabidopsis thaliana GN=XXT3 PE=2 SV=1	Glyco_transf_34 domain-containing protein OS=Cephalotus follicularis GN=CFOL_v3_15033 PE=4 SV=1
v.corymbosum_GDV_reftransV1_0008917	23	232.333	3.32137	5.65e-14	NULL	NULL	NULL	NULL	60S ribosomal protein L24 OS=Neurospora crassa (strain ATCC 24698 / 74-OR23-1A / CBS 708.71 / DSM 1257 / FGSC 987) GN=rpl-24 PE=3 SV=1	Ribosomal_L24e-domain-containing protein OS=Sphaerulina musiva (strain SO2202) GN=SEPMUDRAFT_145566 PE=4 SV=1
v.corymbosum_GDV_reftransV1_0025702	3.33333	376	3.3199	0.000571921	NULL	NULL	IPR009646	Root cap;	NULL	Uncharacterized protein OS=Eucalyptus grandis GN=EUGRSUZ_H00666 PE=4 SV=1
v.corymbosum_GDV_reftransV1_0002113	19	195.667	3.31623	1.09e-11	GO:0006468 GO:0005524 GO:0005524 GO:0004672	Biological Process:protein phosphorylation; Molecular Function:ATP binding; Molecular Function:ATP binding; Molecular Function:protein kinase activity;	IPR000719 IPR008271 IPR011009 IPR017441 IPR032675	Protein kinase domain; "Serine/threonine-protein kinase, active site"; Protein kinase-like domain; "Protein kinase, ATP binding site"; "Leucine-rich repeat domain, L domain-like";	Receptor-like protein kinase HAIKU2 OS=Arabidopsis thaliana GN=IKU2 PE=1 SV=1	Leucine-rich receptor-like protein kinase family protein, XI-23,RLK7, putative OS=Theobroma cacao GN=TCM_006352 PE=3 SV=1
v.corymbosum_GDV_reftransV1_0021677	18	183	3.31277	2.09e-14	GO:0006508 GO:0004252	Biological Process:proteolysis; Molecular Function:serine-type endopeptidase activity;	IPR000209	Peptidase S8/S53 domain;	Subtilisin-like protease SBT3.6 OS=Arabidopsis thaliana GN=SBT3.6 PE=2 SV=1	NULL
v.corymbosum_GDV_reftransV1_0031371	28.3333	290.667	3.31251	6.5e-14	NULL	NULL	NULL	NULL	Uncharacterized mitochondrial protein AtMg00810 OS=Arabidopsis thaliana GN=AtMg00810 PE=4 SV=1	Uncharacterized protein OS=Corchorus olitorius GN=COLO4_14887 PE=4 SV=1
v.corymbosum_GDV_reftransV1_0002183	45	438.333	3.31188	5.6e-21	GO:0006096 GO:0003824 GO:0000287 GO:0030955 GO:0004743	Biological Process:glycolytic process; Molecular Function:catalytic activity; Molecular Function:magnesium ion binding; Molecular Function:potassium ion binding; Molecular Function:pyruvate kinase activity;	IPR001697 IPR011037 IPR015793 IPR015795 IPR015813	Pyruvate kinase; "Pyruvate kinase-like, insert domain"; "Pyruvate kinase, barrel"; "Pyruvate kinase, C-terminal"; Pyruvate/Phosphoenolpyruvate kinase-like domain;	Pyruvate kinase 1, cytosolic OS=Oryza sativa subsp. japonica GN=Os11g0148500 PE=1 SV=1	Pyruvate kinase OS=Diospyros kaki GN=PK5 PE=2 SV=1
v.corymbosum_GDV_reftransV1_0020863	2857.33	25375.7	3.31178	1.2e-220	NULL	NULL	NULL	NULL	Defensin J1-1 OS=Capsicum annuum PE=1 SV=1	NULL
v.corymbosum_GDV_reftransV1_0006857	25	268.333	3.3108	3.84e-11	GO:0006508 GO:0004252	Biological Process:proteolysis; Molecular Function:serine-type endopeptidase activity;	IPR000209 IPR010259 IPR015500	Peptidase S8/S53 domain; Peptidase S8 propeptide/proteinase inhibitor I9; "Peptidase S8, subtilisin-related";	Subtilisin-like protease SBT3.9 OS=Arabidopsis thaliana GN=SBT3.9 PE=3 SV=1	Subtilase family protein, putative isoform 4 OS=Theobroma cacao GN=TCM_006796 PE=4 SV=1
v.corymbosum_GDV_reftransV1_0036111	971.333	8627.67	3.30699	5.01e-186	NULL	NULL	NULL	NULL	WRKY transcription factor 6 OS=Arabidopsis thaliana GN=WRKY6 PE=1 SV=1	Putative WRKY1b transcription factor OS=Coffea arabica GN=WRKY1b PE=4 SV=1
v.corymbosum_GDV_reftransV1_0024678	74.3333	690.333	3.30683	1.15e-27	GO:0006508 GO:0004190	Biological Process:proteolysis; Molecular Function:aspartic-type endopeptidase activity;	IPR001461 IPR001969 IPR021109 IPR033121	Aspartic peptidase A1 family; "Aspartic peptidase, active site"; Aspartic peptidase domain; Peptidase family A1 domain;	Aspergillopepsin-1 OS=Aspergillus pseudoglaucus GN=pepA PE=1 SV=1	Uncharacterized protein OS=Dothistroma septosporum (strain NZE10 / CBS 128990) GN=DOTSEDRAFT_71924 PE=3 SV=1
v.corymbosum_GDV_reftransV1_0007675	0	16.3333	3.29966	0.000613294	NULL	NULL	NULL	NULL	Catalase-peroxidase 1 OS=Magnaporthe oryzae (strain 70-15 / ATCC MYA-4617 / FGSC 8958) GN=katG1 PE=1 SV=1	NULL
v.corymbosum_GDV_reftransV1_0017646	27.3333	266.333	3.29595	2.82e-14	NULL	NULL	NULL	NULL	Serine/threonine-protein kinase-like protein At1g28390 OS=Arabidopsis thaliana GN=At1g28390 PE=2 SV=1	Uncharacterized protein OS=Corchorus capsularis GN=CCACVL1_06013 PE=4 SV=1
v.corymbosum_GDV_reftransV1_0016197	7.66667	101.333	3.29543	4.36e-06	NULL	NULL	IPR005333 IPR017887 IPR017888	Transcription factor, TCP; Transcription factor TCP subgroup; "CYC/TB1, R domain";	Transcription factor CYCLOidEA (Fragment) OS=Antirrhinum majus subsp. linkianum GN=CYC PE=3 SV=1	Putative uncharacterized protein OS=Vitis vinifera GN=VITISV_012552 PE=4 SV=1
v.corymbosum_GDV_reftransV1_0023727	2	34	3.29498	3.23e-05	NULL	NULL	NULL	NULL	E3 ubiquitin-protein ligase RHA2A OS=Arabidopsis thaliana GN=RHA2A PE=1 SV=1	E3 ubiquitin-protein ligase RHA2A-like OS=Nelumbo nucifera GN=LOC104591908 PE=4 SV=1
v.corymbosum_GDV_reftransV1_0012966	12.3333	261	3.29326	0.000136339	NULL	NULL	NULL	NULL	AAA-ATPase At2g18190 OS=Arabidopsis thaliana GN=At2g18190 PE=2 SV=1	Uncharacterized protein OS=Populus trichocarpa GN=POPTR_0007s13320g PE=3 SV=2
v.corymbosum_GDV_reftransV1_0039086	1	28.6667	3.29253	0.000249004	GO:0055114 GO:0020037 GO:0005506 GO:0016705	Biological Process:oxidation-reduction process; Molecular Function:heme binding; Molecular Function:iron ion binding; "Molecular Function:oxidoreductase activity, acting on paired donors, with incorporation or reduction of molecular oxygen";	IPR001128 IPR002401 IPR017972	Cytochrome P450; "Cytochrome P450, E-class, group I"; "Cytochrome P450, conserved site";	Beta-amyrin 28-oxidase OS=Panax ginseng PE=2 SV=1	Cytochrome P450 OS=Theobroma cacao GN=TCM_030948 PE=3 SV=1
v.corymbosum_GDV_reftransV1_0020788	276.333	2448.33	3.28937	6.2e-94	GO:0016020 GO:0005524 GO:0016887	Cellular Component:membrane; Molecular Function:ATP binding; Molecular Function:ATPase activity;	IPR003439 IPR003593 IPR013525 IPR017871 IPR027417	ABC transporter-like; AAA+ ATPase domain; ABC-2 type transporter; "ABC transporter, conserved site"; P-loop containing nucleoside triphosphate hydrolase;	ABC transporter G family member 6 OS=Arabidopsis thaliana GN=ABCG6 PE=2 SV=1	AAA+ ATPase domain-containing protein OS=Cynara cardunculus var. scolymus GN=Ccrd_014737 PE=4 SV=1
v.corymbosum_GDV_reftransV1_0010517	85.6667	780.667	3.285	2.67e-34	NULL	NULL	NULL	NULL	60S ribosomal protein L28 OS=Saccharomyces cerevisiae (strain ATCC 204508 / S288c) GN=RPL28 PE=1 SV=3	Uncharacterized protein OS=Pseudocercospora fijiensis (strain CIRAD86) GN=MYCFidRAFT_72190 PE=3 SV=1
v.corymbosum_GDV_reftransV1_0005554	0.333333	27	3.28459	0.000561107	NULL	NULL	NULL	NULL	Uncharacterized hydrolase YNR064C OS=Saccharomyces cerevisiae (strain ATCC 204508 / S288c) GN=YNR064C PE=3 SV=1	Uncharacterized protein (Fragment) OS=Pseudocercospora fijiensis (strain CIRAD86) GN=MYCFidRAFT_120880 PE=4 SV=1
v.corymbosum_GDV_reftransV1_0001224	34.6667	326.333	3.2815	1.05e-19	NULL	NULL	IPR002347 IPR016040	Short-chain dehydrogenase/reductase SDR; NAD(P)-binding domain;	Putative oxidoreductase bli-4, mitochondrial OS=Neurospora crassa (strain ATCC 24698 / 74-OR23-1A / CBS 708.71 / DSM 1257 / FGSC 987) GN=bli-4 PE=1 SV=1	Uncharacterized protein OS=Pseudocercospora fijiensis (strain CIRAD86) GN=MYCFidRAFT_70320 PE=3 SV=1
v.corymbosum_GDV_reftransV1_0013431	8	91.6667	3.28102	4.81e-08	NULL	NULL	NULL	NULL	E3 ubiquitin-protein ligase ATL41 OS=Arabidopsis thaliana GN=ATL41 PE=1 SV=1	Ring finger protein, putative OS=Theobroma cacao GN=TCM_003637 PE=4 SV=1
v.corymbosum_GDV_reftransV1_0009557	0	19.6667	3.28033	0.00068346	GO:0006508 GO:0004185	Biological Process:proteolysis; Molecular Function:serine-type carboxypeptidase activity;	IPR001563 IPR029058 IPR033124	Peptidase S10, serine carboxypeptidase; Alpha/Beta hydrolase fold; "Serine carboxypeptidases, histidine active site";	Serine carboxypeptidase-like 45 OS=Arabidopsis thaliana GN=SCPL45 PE=2 SV=1	Carboxypeptidase OS=Eucalyptus grandis GN=EUGRSUZ_A02215 PE=3 SV=1
v.corymbosum_GDV_reftransV1_0012440	13	140.667	3.27936	3.19e-09	NULL	NULL	NULL	NULL	Putative sterigmatocystin biosynthesis protein stcT OS=Emericella nidulans (strain FGSC A4 / ATCC 38163 / CBS 112.46 / NRRL 194 / M139) GN=stcT PE=4 SV=1	Uncharacterized protein OS=Mycosphaerella eumusae GN=AC578_2449 PE=4 SV=1
v.corymbosum_GDV_reftransV1_0032155	2	36.6667	3.27849	6.46e-05	GO:0005515	Molecular Function:protein binding;	IPR001680 IPR015943 IPR017986 IPR020472	WD40 repeat; WD40/YVTN repeat-like-containing domain; WD40-repeat-containing domain; G-protein beta WD-40 repeat;	WD repeat-containing protein 44 OS=Bos taurus GN=WDR44 PE=1 SV=1	Putative uncharacterized protein OS=Vitis vinifera GN=VIT_15s0046g00160 PE=4 SV=1
v.corymbosum_GDV_reftransV1_0000146	30.6667	290.333	3.27807	7.1e-17	GO:0006412 GO:0005622 GO:0005840 GO:0003735	Biological Process:translation; Cellular Component:intracellular; Cellular Component:ribosome; Molecular Function:structural constituent of ribosome;	IPR002674 IPR011331 IPR011332	Ribosomal protein L37ae; Ribosomal protein L37ae/L37e; Zinc-binding ribosomal protein;	60S ribosomal protein L43 OS=Ashbya gossypii (strain ATCC 10895 / CBS 109.51 / FGSC 9923 / NRRL Y-1056) GN=RPL43 PE=3 SV=1	Uncharacterized protein OS=Dothistroma septosporum (strain NZE10 / CBS 128990) GN=DOTSEDRAFT_71080 PE=3 SV=1
v.corymbosum_GDV_reftransV1_0021930	190.333	1667.33	3.2779	5.11e-90	GO:0055114 GO:0020037 GO:0005506 GO:0016705	Biological Process:oxidation-reduction process; Molecular Function:heme binding; Molecular Function:iron ion binding; "Molecular Function:oxidoreductase activity, acting on paired donors, with incorporation or reduction of molecular oxygen";	IPR001128 IPR002401 IPR017972	Cytochrome P450; "Cytochrome P450, E-class, group I"; "Cytochrome P450, conserved site";	Cytochrome P450 77A2 OS=Solanum melongena GN=CYP77A2 PE=2 SV=1	Uncharacterized protein OS=Coffea canephora GN=GSCOC_T00029568001 PE=3 SV=1
v.corymbosum_GDV_reftransV1_0017333	221	1939.33	3.2775	1.26e-95	NULL	NULL	NULL	NULL	CBL-interacting serine/threonine-protein kinase 7 OS=Arabidopsis thaliana GN=CIPK7 PE=1 SV=1	CBL-interacting serine/threonine-protein kinase 7-like OS=Gossypium hirsutum GN=LOC107940180 PE=4 SV=1
v.corymbosum_GDV_reftransV1_0033519	822.333	7152.33	3.27448	7.94e-193	GO:0055085 GO:0016021	Biological Process:transmembrane transport; Cellular Component:integral component of membrane;	IPR011701 IPR020846	Major facilitator superfamily; Major facilitator superfamily domain;	Protein NUCLEAR FUSION DEFECTIVE 4 OS=Arabidopsis thaliana GN=NFD4 PE=3 SV=1	Protein nuclear fusion defective 4 OS=Nicotiana attenuata GN=NFD4_18 PE=4 SV=1
v.corymbosum_GDV_reftransV1_0001326	134.333	1179	3.27316	2.85e-79	GO:0055114 GO:0020037 GO:0005506 GO:0016705	Biological Process:oxidation-reduction process; Molecular Function:heme binding; Molecular Function:iron ion binding; "Molecular Function:oxidoreductase activity, acting on paired donors, with incorporation or reduction of molecular oxygen";	IPR001128 IPR002401 IPR017972	Cytochrome P450; "Cytochrome P450, E-class, group I"; "Cytochrome P450, conserved site";	Cytochrome P450 78A7 OS=Arabidopsis thaliana GN=CYP78A7 PE=2 SV=1	Cytochrome P450, family 78, subfamily A, polypeptide 7 OS=Theobroma cacao GN=TCM_001243 PE=3 SV=1
v.corymbosum_GDV_reftransV1_0004875	21	205.667	3.2704	1.08e-12	NULL	NULL	NULL	NULL	NULL	NULL
v.corymbosum_GDV_reftransV1_0001248	1788	15398.7	3.26599	0	GO:0003824 GO:0050662	Molecular Function:catalytic activity; Molecular Function:coenzyme binding;	IPR001509 IPR016040	NAD-dependent epimerase/dehydratase; NAD(P)-binding domain;	Dihydroflavonol 4-reductase OS=Antirrhinum majus GN=DFRA PE=2 SV=1	Dihydroflavonol 4-reductase OS=Vaccinium corymbosum GN=DFR PE=2 SV=1
v.corymbosum_GDV_reftransV1_0005942	119.667	1047.33	3.26445	9.02e-62	NULL	NULL	NULL	NULL	Serine/threonine-protein kinase-like protein At1g28390 OS=Arabidopsis thaliana GN=At1g28390 PE=2 SV=1	serine/threonine-protein kinase-like protein At3g51990 OS=Nicotiana tabacum GN=LOC107804408 PE=3 SV=1
v.corymbosum_GDV_reftransV1_0008714	27.6667	373	3.26436	9.61e-06	NULL	NULL	NULL	NULL	NULL	Uncharacterized protein OS=Stagonospora sp. SRC1lsM3a GN=IQ06DRAFT_297293 PE=4 SV=1
v.corymbosum_GDV_reftransV1_0033493	15.6667	172.667	3.26255	6.72e-09	NULL	NULL	IPR025558	Domain of unknown function DUF4283;	NULL	Uncharacterized protein (Fragment) OS=Phaseolus vulgaris GN=PHAVU_006G023800g PE=4 SV=1
v.corymbosum_GDV_reftransV1_0019020	0	17.3333	3.26064	0.000730129	NULL	NULL	NULL	NULL	Mannose/glucose-specific lectin (Fragment) OS=Parkia platycephala PE=1 SV=1	putative late blight resistance protein homolog R1A-3 isoform X1 OS=Nicotiana sylvestris GN=LOC104221492 PE=4 SV=1
v.corymbosum_GDV_reftransV1_0022759	14.3333	156.333	3.2598	1.92e-08	GO:0005509	Molecular Function:calcium ion binding;	IPR002048 IPR011992 IPR018247	EF-hand domain; EF-hand domain pair; "EF-Hand 1, calcium-binding site";	Probable calcium-binding protein CML30 OS=Arabidopsis thaliana GN=CML30 PE=2 SV=1	probable calcium-binding protein CML45 OS=Nelumbo nucifera GN=LOC104602959 PE=4 SV=1
v.corymbosum_GDV_reftransV1_0009523	23	216.667	3.25807	4.1e-15	NULL	NULL	NULL	NULL	NULL	Uncharacterized protein OS=Baudoinia compniacensis (strain UAMH 10762) GN=BAUCODRAFT_145151 PE=3 SV=1
v.corymbosum_GDV_reftransV1_0031203	67.3333	603.667	3.25777	2.26e-29	NULL	NULL	NULL	NULL	Uncharacterized protein At4g18490 OS=Arabidopsis thaliana GN=At4g18490 PE=4 SV=3	Uncharacterized protein OS=Cephalotus follicularis GN=CFOL_v3_05034 PE=4 SV=1
v.corymbosum_GDV_reftransV1_0026442	0	17.3333	3.25706	0.000740881	NULL	NULL	NULL	NULL	Putative ribonuclease H protein At1g65750 OS=Arabidopsis thaliana GN=At1g65750 PE=3 SV=1	Reverse transcriptase OS=Corchorus capsularis GN=CCACVL1_05692 PE=4 SV=1
v.corymbosum_GDV_reftransV1_0009724	1.33333	36	3.25587	0.000269214	NULL	NULL	NULL	NULL	Acid phosphatase OS=Aspergillus ficuum GN=aphA PE=1 SV=1	Purple acid phosphatase OS=Penicillium arizonense GN=PENARI_c038G06904 PE=3 SV=1
v.corymbosum_GDV_reftransV1_0003446	0.666667	23.3333	3.25586	0.000371613	NULL	NULL	NULL	NULL	Transposon TX1 uncharacterized 149 kDa protein OS=Xenopus laevis PE=4 SV=1	RVT_1 domain-containing protein (Fragment) OS=Cephalotus follicularis GN=CFOL_v3_35471 PE=4 SV=1
v.corymbosum_GDV_reftransV1_0004320	269	2334.33	3.25377	1.12e-62	GO:0055114 GO:0016491 GO:0016491 GO:0008270	Biological Process:oxidation-reduction process; Molecular Function:oxidoreductase activity; Molecular Function:oxidoreductase activity; Molecular Function:zinc ion binding;	IPR002328 IPR011032 IPR013149 IPR013154 IPR016040 IPR020843	Alcohol dehydrogenase, zinc-type, conserved site; GroES-like; "Alcohol dehydrogenase, C-terminal"; "Alcohol dehydrogenase, N-terminal"; NAD(P)-binding domain; "Polyketide synthase, enoylreductase domain";	Probable cinnamyl alcohol dehydrogenase 6 OS=Oryza sativa subsp. japonica GN=CAD6 PE=2 SV=2	Uncharacterized protein OS=Jatropha curcas GN=JCGZ_08176 PE=3 SV=1
v.corymbosum_GDV_reftransV1_0010408	0	15.6667	3.25045	0.000751229	NULL	NULL	NULL	NULL	Cell wall protein AWA1 OS=Saccharomyces cerevisiae (strain Kyokai no. 7 / NBRC 101557) GN=AWA1 PE=1 SV=1	NULL
v.corymbosum_GDV_reftransV1_0013507	0.333333	19	3.24831	0.000544069	NULL	NULL	IPR032675	Leucine-rich repeat domain, L domain-like;	Protein SUPPRESSOR OF npr1-1, CONSTITUTIVE 1 OS=Arabidopsis thaliana GN=SNC1 PE=1 SV=5	Uncharacterized protein OS=Prunus persica GN=PRUPE_ppa000525mg PE=4 SV=1
v.corymbosum_GDV_reftransV1_0030881	19.6667	186.667	3.24823	1.09e-15	NULL	NULL	IPR013057	Amino acid transporter, transmembrane domain;	Lysine histidine transporter-like 8 OS=Arabidopsis thaliana GN=AATL1 PE=1 SV=1	NULL
v.corymbosum_GDV_reftransV1_0006915	0	16.3333	3.24494	0.000773875	NULL	NULL	NULL	NULL	Cell wall mannoprotein PIR3 OS=Saccharomyces cerevisiae (strain YJM789) GN=PIR3 PE=3 SV=1	Uncharacterized protein (Fragment) OS=Sphaerulina musiva (strain SO2202) GN=SEPMUDRAFT_17812 PE=4 SV=1
v.corymbosum_GDV_reftransV1_0017397	295.667	2543.67	3.24041	1.2e-92	GO:0008152 GO:0003824	Biological Process:metabolic process; Molecular Function:catalytic activity;	IPR001099 IPR012328 IPR016039	Chalcone/stilbene synthase, N-terminal; "Chalcone/stilbene synthase, C-terminal"; Thiolase-like;	Chalcone synthase 1 OS=Camellia sinensis GN=CHS1 PE=2 SV=1	Chalcone synthase OS=Vaccinium ashei GN=CHS3 PE=2 SV=1
v.corymbosum_GDV_reftransV1_0009784	6.33333	81.6667	3.23812	2.7e-06	NULL	NULL	IPR011042 IPR013658	Six-bladed beta-propeller, TolB-like; SMP-30/Gluconolactonase/LRE-like region;	Putative sugar lactone lactonase YvrE OS=Bacillus subtilis (strain 168) GN=yvrE PE=3 SV=1	Uncharacterized protein OS=Pseudocercospora musae GN=AC579_3779 PE=4 SV=1
v.corymbosum_GDV_reftransV1_0007116	17.6667	171.667	3.23803	2.15e-12	NULL	NULL	IPR013057	Amino acid transporter, transmembrane domain;	Probable amino acid permease 7 OS=Arabidopsis thaliana GN=AAP7 PE=2 SV=1	Uncharacterized protein OS=Erythranthe guttata GN=MIMGU_mgv1a005811mg PE=4 SV=1
v.corymbosum_GDV_reftransV1_0034468	4.66667	60.6667	3.23326	5.37e-06	GO:0006869 GO:0008289	Biological Process:lipid transport; Molecular Function:lipid binding;	IPR000528 IPR016140	Plant lipid transfer protein/Par allergen; Bifunctional inhibitor/plant lipid transfer protein/seed storage helical domain;	Non-specific lipid transfer protein GPI-anchored 2 OS=Arabidopsis thaliana GN=LTPG2 PE=2 SV=1	NULL
v.corymbosum_GDV_reftransV1_0017058	7.66667	93.3333	3.23201	1.37e-06	GO:0006355 GO:0003677 GO:0008289 GO:0043565	Biological Process:regulation of transcription, DNA-templated; Molecular Function:DNA binding; Molecular Function:lipid binding; Molecular Function:sequence-specific DNA binding;	IPR001356 IPR002913 IPR009057 IPR017970 IPR023393	Homeobox domain; START domain; Homeobox domain-like; "Homeobox, conserved site"; START-like domain;	Homeobox-leucine zipper protein PROTODERMAL FACTOR 2 OS=Arabidopsis thaliana GN=PDF2 PE=2 SV=1	Putative uncharacterized protein OS=Vitis vinifera GN=VITISV_013736 PE=4 SV=1
v.corymbosum_GDV_reftransV1_0000081	14.3333	151.333	3.22812	4.19e-08	NULL	NULL	NULL	NULL	Phosphate-repressible acid phosphatase OS=Penicillium chrysogenum GN=PHOA PE=1 SV=1	NULL
v.corymbosum_GDV_reftransV1_0018669	58.3333	524.333	3.22064	1.75e-23	NULL	NULL	NULL	NULL	NULL	NULL
v.corymbosum_GDV_reftransV1_0007624	26.3333	242	3.2203	1.09e-15	NULL	NULL	NULL	NULL	Adenosylhomocysteinase OS=Candida albicans (strain SC5314 / ATCC MYA-2876) GN=SAH1 PE=1 SV=2	Adenosylhomocysteinase OS=Zymoseptoria tritici (strain CBS 115943 / IPO323) GN=MYCGRDRAFT_107551 PE=3 SV=1
v.corymbosum_GDV_reftransV1_0032657	1.33333	29.3333	3.22014	0.000201494	NULL	NULL	NULL	NULL	NULL	Uncharacterized protein OS=Zymoseptoria brevis GN=TI39_contig4216g00004 PE=4 SV=1
v.corymbosum_GDV_reftransV1_0003744	11.6667	327.333	3.2197	0.000458242	NULL	NULL	IPR029058	Alpha/Beta hydrolase fold;	NULL	Uncharacterized protein OS=Dothistroma septosporum (strain NZE10 / CBS 128990) GN=DOTSEDRAFT_68325 PE=4 SV=1
v.corymbosum_GDV_reftransV1_0023020	83.3333	728.333	3.21347	1.36e-30	NULL	NULL	NULL	NULL	NULL	Uncharacterized protein OS=Dothistroma septosporum (strain NZE10 / CBS 128990) GN=DOTSEDRAFT_71449 PE=4 SV=1
v.corymbosum_GDV_reftransV1_0032630	1030.67	8589.33	3.21152	5.37e-217	GO:0003824 GO:0050662	Molecular Function:catalytic activity; Molecular Function:coenzyme binding;	IPR001509 IPR016040	NAD-dependent epimerase/dehydratase; NAD(P)-binding domain;	Bifunctional dihydroflavonol 4-reductase/flavanone 4-reductase OS=Malus domestica GN=DFR PE=1 SV=1	Dihydroflavonol 4-reductase OS=Vaccinium ashei GN=DRF PE=2 SV=1
v.corymbosum_GDV_reftransV1_0000038	19.6667	190.667	3.21115	1.86e-11	NULL	NULL	NULL	NULL	NULL	NULL
v.corymbosum_GDV_reftransV1_0017926	1	25.6667	3.21099	0.000341323	NULL	NULL	NULL	NULL	NULL	NULL
v.corymbosum_GDV_reftransV1_0030706	4.33333	717.333	3.20547	0.000954172	NULL	NULL	NULL	NULL	NULL	NULL
v.corymbosum_GDV_reftransV1_0007251	94	807.667	3.20353	2.69e-29	GO:0006412 GO:0005622 GO:0005840 GO:0003735	Biological Process:translation; Cellular Component:intracellular; Cellular Component:ribosome; Molecular Function:structural constituent of ribosome;	IPR000231 IPR004038 IPR022991 IPR029064	Ribosomal protein L30e; Ribosomal protein L7Ae/L30e/S12e/Gadd45; "Ribosomal protein L30e, conserved site"; 50S ribosomal protein L30e-like;	60S ribosomal protein L30 OS=Neurospora crassa (strain ATCC 24698 / 74-OR23-1A / CBS 708.71 / DSM 1257 / FGSC 987) GN=rpl-30 PE=3 SV=1	Uncharacterized protein OS=Dothistroma septosporum (strain NZE10 / CBS 128990) GN=DOTSEDRAFT_73217 PE=3 SV=1
v.corymbosum_GDV_reftransV1_0005707	0	16	3.20165	0.000922086	NULL	NULL	NULL	NULL	NULL	NULL
v.corymbosum_GDV_reftransV1_0008983	6.66667	76.6667	3.20078	1.68e-06	GO:0016788	Molecular Function:hydrolase activity, acting on ester bonds;	IPR001087 IPR013830	GDSL lipase/esterase; SGNH hydrolase-type esterase domain;	GDSL esterase/lipase At5g14450 OS=Arabidopsis thaliana GN=At5g14450 PE=2 SV=1	Esterase, putative isoform 2 OS=Theobroma cacao GN=TCM_016994 PE=4 SV=1
v.corymbosum_GDV_reftransV1_0026691	191.667	1594.33	3.20046	1.65e-75	NULL	NULL	NULL	NULL	Early light-induced protein 1, chloroplastic OS=Arabidopsis thaliana GN=ELIP1 PE=1 SV=1	Early light-induced protein 7 OS=Rhododendron catawbiense PE=2 SV=1
v.corymbosum_GDV_reftransV1_0021999	2.66667	42.3333	3.19947	5.96e-05	NULL	NULL	IPR020846	Major facilitator superfamily domain;	High affinity nitrate transporter 2.5 OS=Arabidopsis thaliana GN=NRT2.5 PE=1 SV=1	Uncharacterized protein OS=Coffea canephora GN=GSCOC_T00038059001 PE=4 SV=1
v.corymbosum_GDV_reftransV1_0005731	4.66667	65	3.19761	2.24e-05	NULL	NULL	NULL	NULL	NULL	Uncharacterized protein OS=Zymoseptoria tritici (strain CBS 115943 / IPO323) GN=MYCGRDRAFT_46257 PE=4 SV=1
v.corymbosum_GDV_reftransV1_0030117	20.3333	192	3.19685	1.93e-11	NULL	NULL	NULL	NULL	Probable L-type lectin-domain containing receptor kinase I.6 OS=Arabidopsis thaliana GN=LECRK16 PE=2 SV=1	Concanavalin A-like lectin protein kinase family protein, putative OS=Theobroma cacao GN=TCM_041783 PE=4 SV=1
v.corymbosum_GDV_reftransV1_0038861	3.66667	57.6667	3.19624	6.48e-05	NULL	NULL	NULL	NULL	NULL	NULL
v.corymbosum_GDV_reftransV1_0003251	24.3333	220.333	3.19619	7.44e-16	GO:0005525 GO:0003924	Molecular Function:GTP binding; Molecular Function:GTPase activity;	IPR001806 IPR027417	Small GTPase superfamily; P-loop containing nucleoside triphosphate hydrolase;	GTP-binding protein rhoA OS=Emericella nidulans (strain FGSC A4 / ATCC 38163 / CBS 112.46 / NRRL 194 / M139) GN=rhoA PE=3 SV=1	GTP binding protein of the Rho subfamily of ras like protein OS=Dothistroma septosporum (strain NZE10 / CBS 128990) GN=rho1 PE=3 SV=1
v.corymbosum_GDV_reftransV1_0006188	46	398	3.19584	2.74e-26	NULL	NULL	NULL	NULL	NULL	Uncharacterized protein OS=Didymella rabiei GN=ST47_g7078 PE=4 SV=1
v.corymbosum_GDV_reftransV1_0034671	21	195.333	3.19432	1.18e-11	GO:0008152 GO:0016787	Biological Process:metabolic process; Molecular Function:hydrolase activity;	IPR013094 IPR029058	Alpha/beta hydrolase fold-3; Alpha/Beta hydrolase fold;	2-hydroxyisoflavanone dehydratase OS=Glycyrrhiza echinata GN=HidM PE=1 SV=1	Uncharacterized protein OS=Coffea canephora GN=GSCOC_T00026027001 PE=4 SV=1
v.corymbosum_GDV_reftransV1_0006230	23	225	3.1928	4.56e-11	NULL	NULL	NULL	NULL	Cytochrome c oxidase subunit 6B OS=Schizosaccharomyces pombe (strain 972 / ATCC 24843) GN=cox12 PE=3 SV=2	Uncharacterized protein OS=Pseudocercospora musae GN=AC579_3705 PE=4 SV=1
v.corymbosum_GDV_reftransV1_0039335	0	15	3.19275	0.000949133	NULL	NULL	NULL	NULL	Vacuolar protein sorting-associated protein 29 OS=Arabidopsis thaliana GN=VPS29 PE=2 SV=1	Vacuolar protein sorting-associated protein 29 OS=Coffea canephora GN=GSCOC_T00035854001 PE=3 SV=1
v.corymbosum_GDV_reftransV1_0001140	95.3333	808.667	3.19098	3.83e-40	GO:0006468 GO:0005524 GO:0005524 GO:0004672	Biological Process:protein phosphorylation; Molecular Function:ATP binding; Molecular Function:ATP binding; Molecular Function:protein kinase activity;	IPR000719 IPR001245 IPR008271 IPR011009 IPR017441	Protein kinase domain; "Serine-threonine/tyrosine-protein kinase, catalytic domain"; "Serine/threonine-protein kinase, active site"; Protein kinase-like domain; "Protein kinase, ATP binding site";	LEAF RUST 10 DISEASE-RESISTANCE LOCUS RECEPTOR-LIKE PROTEIN KINASE-like 1.1 OS=Arabidopsis thaliana GN=LRK10L-1.1 PE=2 SV=1	Uncharacterized protein OS=Coffea canephora GN=GSCOC_T00032676001 PE=3 SV=1
v.corymbosum_GDV_reftransV1_0007653	176.333	1485	3.19065	1.74e-45	NULL	NULL	NULL	NULL	NULL	NULL
v.corymbosum_GDV_reftransV1_0022852	0	15.6667	3.18942	0.000967735	NULL	NULL	NULL	NULL	NULL	NULL
v.corymbosum_GDV_reftransV1_0038507	1.33333	31.6667	3.18877	0.000356816	NULL	NULL	NULL	NULL	NULL	Uncharacterized protein (Fragment) OS=Cephalotus follicularis GN=CFOL_v3_34622 PE=4 SV=1
v.corymbosum_GDV_reftransV1_0011681	10.6667	224.333	3.18823	0.000315323	NULL	NULL	NULL	NULL	Heat shock protein 90 OS=Neosartorya fumigata (strain ATCC MYA-4609 / Af293 / CBS 101355 / FGSC A1100) GN=hsp90 PE=1 SV=3	NULL
v.corymbosum_GDV_reftransV1_0008076	2.33333	49	3.18595	0.000236241	NULL	NULL	NULL	NULL	L-threo-3-deoxy-hexylosonate aldolase OS=Aspergillus niger GN=gaaC PE=3 SV=1	NULL
v.corymbosum_GDV_reftransV1_0029390	357	2962.67	3.18579	3.03e-84	NULL	NULL	NULL	NULL	Cytochrome P450 89A2 OS=Arabidopsis thaliana GN=CYP89A2 PE=2 SV=2	Uncharacterized protein OS=Prunus persica GN=PRUPE_ppa004356mg PE=3 SV=1
v.corymbosum_GDV_reftransV1_0013434	67	570.667	3.18549	1.09e-33	GO:0006412 GO:0006412 GO:0005840 GO:0015935 GO:0003723 GO:0003735	Biological Process:translation; Biological Process:translation; Cellular Component:ribosome; Cellular Component:small ribosomal subunit; Molecular Function:RNA binding; Molecular Function:structural constituent of ribosome;	IPR002222 IPR005713 IPR020934 IPR023575	Ribosomal protein S19/S15; Ribosomal protein S19A/S15e; Ribosomal protein S19 conserved site; "Ribosomal protein S19, superfamily";	40S ribosomal protein S15 OS=Podospora anserina GN=RPS15 PE=3 SV=1	40S ribosomal protein S15 OS=Talaromyces islandicus GN=PISL3812_09240 PE=3 SV=1
v.corymbosum_GDV_reftransV1_0038712	17.3333	164	3.18463	8.32e-11	NULL	NULL	NULL	NULL	40S ribosomal protein S4 OS=Solanum tuberosum GN=RPS4 PE=2 SV=1	Uncharacterized protein OS=Eucalyptus grandis GN=EUGRSUZ_H02737 PE=4 SV=1
v.corymbosum_GDV_reftransV1_0005124	178.333	1465	3.18244	9.98e-62	NULL	NULL	IPR004873	BURP domain;	BURP domain-containing protein BNM2A OS=Brassica napus GN=BNM2A PE=2 SV=1	BURP domain-containing protein OS=Cephalotus follicularis GN=CFOL_v3_17213 PE=4 SV=1
v.corymbosum_GDV_reftransV1_0010371	3.33333	51.6667	3.18114	5.98e-05	NULL	NULL	NULL	NULL	Adenosylhomocysteinase 2 OS=Arabidopsis thaliana GN=SAHH2 PE=2 SV=1	Uncharacterized protein OS=Brassica oleracea var. oleracea PE=4 SV=1
v.corymbosum_GDV_reftransV1_0012618	0.666667	21	3.18027	0.00052826	NULL	NULL	NULL	NULL	NULL	NULL
v.corymbosum_GDV_reftransV1_0000609	34	297	3.17792	1.06e-19	GO:0006468 GO:0005524 GO:0005524 GO:0004672	Biological Process:protein phosphorylation; Molecular Function:ATP binding; Molecular Function:ATP binding; Molecular Function:protein kinase activity;	IPR000719 IPR008271 IPR011009 IPR017441	Protein kinase domain; "Serine/threonine-protein kinase, active site"; Protein kinase-like domain; "Protein kinase, ATP binding site";	LEAF RUST 10 DISEASE-RESISTANCE LOCUS RECEPTOR-LIKE PROTEIN KINASE-like 1.4 OS=Arabidopsis thaliana GN=LRK10L-1.4 PE=2 SV=2	Uncharacterized protein OS=Coffea canephora GN=GSCOC_T00040242001 PE=3 SV=1
v.corymbosum_GDV_reftransV1_0004398	21.3333	190.333	3.17731	3.28e-15	NULL	NULL	NULL	NULL	Anthocyanidin 3-O-glucosyltransferase 5 OS=Manihot esculenta GN=GT5 PE=2 SV=1	Glycosyltransferase OS=Actinidia deliciosa GN=GT1 PE=2 SV=1
v.corymbosum_GDV_reftransV1_0023689	11.6667	120.333	3.17361	2.02e-08	NULL	NULL	IPR005018 IPR006593 IPR017214	DOMON domain; Cytochrome b561/ferric reductase transmembrane; Cytochrome b561 and DOMON domain-containing protein;	Cytochrome b561 and DOMON domain-containing protein At5g47530 OS=Arabidopsis thaliana GN=At5g47530 PE=2 SV=1	NULL
v.corymbosum_GDV_reftransV1_0009411	98.6667	813.667	3.1728	1.06e-51	GO:0006468 GO:0005524 GO:0005524 GO:0030246 GO:0004672	Biological Process:protein phosphorylation; Molecular Function:ATP binding; Molecular Function:ATP binding; Molecular Function:carbohydrate binding; Molecular Function:protein kinase activity;	IPR000719 IPR000985 IPR001220 IPR008271 IPR011009 IPR013320 IPR017441 IPR019825	Protein kinase domain; "Legume lectin, alpha chain, conserved site"; Legume lectin domain; "Serine/threonine-protein kinase, active site"; Protein kinase-like domain; Concanavalin A-like lectin/glucanase domain; "Protein kinase, ATP binding site"; "Legume lectin, beta chain, Mn/Ca-binding site";	L-type lectin-domain containing receptor kinase IX.1 OS=Arabidopsis thaliana GN=LECRK91 PE=1 SV=1	L-type lectin-domain containing receptor kinase IX.1-like OS=Nicotiana sylvestris GN=LOC104230115 PE=4 SV=1
v.corymbosum_GDV_reftransV1_0018053	47	402.333	3.171	5.63e-23	NULL	NULL	IPR005333 IPR017887	Transcription factor, TCP; Transcription factor TCP subgroup;	Transcription factor TCP15 OS=Arabidopsis thaliana GN=TCP15 PE=1 SV=1	Uncharacterized protein OS=Daucus carota subsp. sativus GN=DCAR_021524 PE=4 SV=1
v.corymbosum_GDV_reftransV1_0036010	4.33333	63	3.16962	5.16e-05	GO:0006468 GO:0005524 GO:0005524 GO:0030246 GO:0004672	Biological Process:protein phosphorylation; Molecular Function:ATP binding; Molecular Function:ATP binding; Molecular Function:carbohydrate binding; Molecular Function:protein kinase activity;	IPR000719 IPR001220 IPR008271 IPR011009 IPR013320 IPR017441	Protein kinase domain; Legume lectin domain; "Serine/threonine-protein kinase, active site"; Protein kinase-like domain; Concanavalin A-like lectin/glucanase domain; "Protein kinase, ATP binding site";	Probable L-type lectin-domain containing receptor kinase VI.1 OS=Arabidopsis thaliana GN=LECRK61 PE=2 SV=1	NULL
v.corymbosum_GDV_reftransV1_0009941	83.3333	692	3.16678	6.28e-41	GO:0019646 GO:0022904 GO:0016020 GO:0016020 GO:0004129 GO:0015002	Biological Process:aerobic electron transport chain; Biological Process:respiratory electron transport chain; Cellular Component:membrane; Cellular Component:membrane; Molecular Function:cytochrome-c oxidase activity; Molecular Function:heme-copper terminal oxidase activity;	IPR000298 IPR013833 IPR024791	Cytochrome c oxidase-like subunit III; "Cytochrome c oxidase, subunit III, 4-helical bundle"; Cytochrome c oxidase subunit III;	Cytochrome c oxidase subunit 3 OS=Arabidopsis thaliana GN=COX3 PE=2 SV=2	Cytochrome c oxidase subunit 3 OS=Vaccinium macrocarpon GN=cox3 PE=3 SV=1
v.corymbosum_GDV_reftransV1_0014469	87	736.333	3.16446	4.52e-28	GO:0006412 GO:0005622 GO:0005840 GO:0003735	Biological Process:translation; Cellular Component:intracellular; Cellular Component:ribosome; Molecular Function:structural constituent of ribosome;	IPR012678 IPR013025	Ribosomal protein L23/L15e core domain; Ribosomal protein L25/L23;	60S ribosomal protein L25 OS=Puccinia graminis PE=2 SV=2	NULL
v.corymbosum_GDV_reftransV1_0037918	56.6667	479.667	3.16245	2.28e-28	NULL	NULL	NULL	NULL	TMV resistance protein N OS=Nicotiana glutinosa GN=N PE=1 SV=1	Uncharacterized protein OS=Prunus persica GN=PRUPE_ppa017291mg PE=4 SV=1
v.corymbosum_GDV_reftransV1_0036232	6	66.3333	3.16241	1.35e-06	NULL	NULL	NULL	NULL	Probable inactive receptor kinase At5g58300 OS=Arabidopsis thaliana GN=At5g58300 PE=2 SV=1	Uncharacterized protein OS=Corchorus olitorius GN=COLO4_11223 PE=4 SV=1
v.corymbosum_GDV_reftransV1_0032621	6.66667	76.3333	3.1573	2.02e-06	GO:0005509	Molecular Function:calcium ion binding;	IPR002048 IPR011992 IPR018247	EF-hand domain; EF-hand domain pair; "EF-Hand 1, calcium-binding site";	NULL	Uncharacterized protein OS=Erythranthe guttata GN=MIMGU_mgv1a025785mg PE=4 SV=1
v.corymbosum_GDV_reftransV1_0001440	3.33333	50	3.1565	9.44e-05	NULL	NULL	NULL	NULL	Serine/threonine-protein kinase-like protein ACR4 OS=Arabidopsis thaliana GN=ACR4 PE=1 SV=1	Uncharacterized protein OS=Coffea canephora GN=GSCOC_T00030637001 PE=4 SV=1
v.corymbosum_GDV_reftransV1_0013591	13.3333	124.333	3.15468	1.07e-10	NULL	NULL	NULL	NULL	Probable phosphoglycerate mutase ARB_03491 OS=Arthroderma benhamiae (strain ATCC MYA-4681 / CBS 112371) GN=ARB_03491 PE=1 SV=1	Uncharacterized protein OS=Dothistroma septosporum (strain NZE10 / CBS 128990) GN=DOTSEDRAFT_145863 PE=4 SV=1
v.corymbosum_GDV_reftransV1_0009006	413.333	3312.67	3.15367	4.62e-99	NULL	NULL	NULL	NULL	Cytochrome P450 89A2 OS=Arabidopsis thaliana GN=CYP89A2 PE=2 SV=2	Uncharacterized protein OS=Prunus persica GN=PRUPE_ppa004356mg PE=3 SV=1
v.corymbosum_GDV_reftransV1_0005452	11	200.333	3.15244	0.000255199	NULL	NULL	NULL	NULL	Homocitrate synthase, mitochondrial OS=Penicillium rubens (strain ATCC 28089 / DSM 1075 / NRRL 1951 / Wisconsin 54-1255) GN=lys1 PE=1 SV=1	Homocitrate synthase like protein OS=Zymoseptoria brevis GN=TI39_contig476g00004 PE=3 SV=1
v.corymbosum_GDV_reftransV1_0012337	0	14.6667	3.1512	0.00111999	GO:0006355 GO:0003677	Biological Process:regulation of transcription, DNA-templated; Molecular Function:DNA binding;	IPR003441	NAC domain;	NAC domain-containing protein 83 OS=Arabidopsis thaliana GN=NAC083 PE=1 SV=1	Putative uncharacterized protein OS=Vitis vinifera GN=VIT_14s0068g01490 PE=4 SV=1
v.corymbosum_GDV_reftransV1_0020485	1.66667	33.6667	3.14992	0.000263936	NULL	NULL	NULL	NULL	NULL	NULL
v.corymbosum_GDV_reftransV1_0007324	12	114.333	3.14937	2.41e-09	NULL	NULL	NULL	NULL	Methanol O-anthraniloyltransferase OS=Vitis labrusca GN=AMAT PE=1 SV=1	Alcohol acyltransferase OS=Actinidia deliciosa GN=AT1 PE=2 SV=1
v.corymbosum_GDV_reftransV1_0010477	4.33333	60.6667	3.14485	4.17e-05	GO:0006412 GO:0005622 GO:0005840 GO:0003735	Biological Process:translation; Cellular Component:intracellular; Cellular Component:ribosome; Molecular Function:structural constituent of ribosome;	IPR002171 IPR008991 IPR012340 IPR014722 IPR014726 IPR022666 IPR022669 IPR022671	Ribosomal protein L2; Translation protein SH3-like domain; "Nucleic acid-binding, OB-fold"; Ribosomal protein L2 domain 2; "Ribosomal protein L2, domain 3"; "Ribosomal Proteins L2, RNA binding domain"; "Ribosomal protein L2, C-terminal"; "Ribosomal protein L2, conserved site";	60S ribosomal protein L2-B OS=Saccharomyces cerevisiae (strain ATCC 204508 / S288c) GN=RPL2B PE=1 SV=1	NULL
v.corymbosum_GDV_reftransV1_0018800	58.6667	516	3.14233	2.92e-15	NULL	NULL	NULL	NULL	Expansin-A6 OS=Arabidopsis thaliana GN=EXPA6 PE=2 SV=2	Uncharacterized protein OS=Jatropha curcas GN=JCGZ_05303 PE=4 SV=1
v.corymbosum_GDV_reftransV1_0010030	2.33333	34.6667	3.14001	8.51e-05	NULL	NULL	NULL	NULL	ATP-dependent molecular chaperone HSC82 OS=Saccharomyces cerevisiae (strain ATCC 204508 / S288c) GN=HSC82 PE=1 SV=4	YMR186Wp-like protein OS=Saccharomyces cerevisiae (strain AWRI1631) GN=AWRI1631_133220 PE=3 SV=1
v.corymbosum_GDV_reftransV1_0017295	271	2174.33	3.13928	3.77e-53	GO:0055114 GO:0020037 GO:0005506 GO:0016705	Biological Process:oxidation-reduction process; Molecular Function:heme binding; Molecular Function:iron ion binding; "Molecular Function:oxidoreductase activity, acting on paired donors, with incorporation or reduction of molecular oxygen";	IPR001128 IPR002401 IPR017972	Cytochrome P450; "Cytochrome P450, E-class, group I"; "Cytochrome P450, conserved site";	Cytochrome P450 714C2 OS=Oryza sativa subsp. japonica GN=CYP714C2 PE=2 SV=1	NULL
v.corymbosum_GDV_reftransV1_0013284	1	26.3333	3.13913	0.000563313	NULL	NULL	NULL	NULL	S-norcoclaurine synthase 1 OS=Coptis japonica GN=NCS1 PE=1 SV=1	NULL
v.corymbosum_GDV_reftransV1_0032010	16.3333	150.667	3.13907	2.44e-10	NULL	NULL	NULL	NULL	Scarecrow-like protein 33 OS=Arabidopsis thaliana GN=SCL33 PE=1 SV=1	NULL
v.corymbosum_GDV_reftransV1_0013529	2.33333	42.6667	3.13657	0.00022097	NULL	NULL	NULL	NULL	NULL	Uncharacterized protein OS=Eucalyptus grandis GN=EUGRSUZ_H00968 PE=4 SV=1
v.corymbosum_GDV_reftransV1_0034161	51	427.333	3.13649	1.47e-24	GO:0015996 GO:0047746	Biological Process:chlorophyll catabolic process; Molecular Function:chlorophyllase activity;	IPR017395 IPR029058	Chlorophyllase; Alpha/Beta hydrolase fold;	Chlorophyllase-2, chloroplastic OS=Arabidopsis thaliana GN=CLH2 PE=1 SV=1	chlorophyllase-2, chloroplastic OS=Vigna radiata var. radiata GN=LOC106771335 PE=4 SV=1
v.corymbosum_GDV_reftransV1_0013867	11	212.333	3.13431	0.000314101	NULL	NULL	NULL	NULL	Ethylene-responsive transcription factor 1B OS=Arabidopsis thaliana GN=ERF1B PE=1 SV=2	Ethylene response factor OS=Actinidia eriantha PE=2 SV=1
v.corymbosum_GDV_reftransV1_0038328	5.66667	65.6667	3.13016	6.03e-06	NULL	NULL	IPR022796 IPR023329	Chlorophyll A-B binding protein; Chlorophyll a/b binding protein domain;	Early light-induced protein 1, chloroplastic OS=Arabidopsis thaliana GN=ELIP1 PE=1 SV=1	Early light-induced protein 6 OS=Rhododendron catawbiense PE=2 SV=1
v.corymbosum_GDV_reftransV1_0013171	0.666667	20.6667	3.12967	0.000691136	NULL	NULL	NULL	NULL	Receptor-like protein 12 OS=Arabidopsis thaliana GN=RLP12 PE=2 SV=2	Putative uncharacterized protein OS=Vitis vinifera GN=VIT_12s0057g00870 PE=4 SV=1
v.corymbosum_GDV_reftransV1_0026476	8	80.3333	3.12899	2.22e-07	NULL	NULL	NULL	NULL	Protein ANTI-SILENCING 1 OS=Arabidopsis thaliana GN=ASI1 PE=4 SV=2	NULL
v.corymbosum_GDV_reftransV1_0022781	0	14.6667	3.12639	0.00123658	GO:0007275 GO:0006355 GO:0006355 GO:0003677 GO:0003700	Biological Process:multicellular organism development; "Biological Process:regulation of transcription, DNA-templated"; "Biological Process:regulation of transcription, DNA-templated"; Molecular Function:DNA binding; "Molecular Function:transcription factor activity, sequence-specific DNA binding";	IPR001471 IPR016177 IPR031112	AP2/ERF domain; DNA-binding domain; AP2-like ethylene-responsive transcription factor;	AP2-like ethylene-responsive transcription factor ANT OS=Arabidopsis thaliana GN=ANT PE=1 SV=2	AP2 domain-containing protein (Fragment) OS=Cephalotus follicularis GN=CFOL_v3_11013 PE=4 SV=1
v.corymbosum_GDV_reftransV1_0004855	1.66667	32.3333	3.12539	0.000308627	NULL	NULL	NULL	NULL	Putative peroxiredoxin pmp20 OS=Schizosaccharomyces pombe (strain 972 / ATCC 24843) GN=pmp20 PE=2 SV=2	Uncharacterized protein OS=Zymoseptoria tritici (strain CBS 115943 / IPO323) GN=MYCGRDRAFT_103459 PE=4 SV=1
v.corymbosum_GDV_reftransV1_0039429	13.6667	134.333	3.12422	1.17e-07	GO:0009579	Cellular Component:thylakoid;	IPR025564 IPR033344	Cyanobacterial aminoacyl-tRNA synthetase, CAAD domain; Protein CURVATURE THYLAKOID 1;	Protein CURVATURE THYLAKOid 1B, chloroplastic OS=Arabidopsis thaliana GN=CURT1B PE=1 SV=2	Uncharacterized protein OS=Citrus clementina GN=CICLE_v10022571mg PE=4 SV=1
v.corymbosum_GDV_reftransV1_0005977	1	24.3333	3.12405	0.000486219	NULL	NULL	NULL	NULL	Probable disease resistance protein At4g27220 OS=Arabidopsis thaliana GN=At4g27220 PE=2 SV=1	Uncharacterized protein OS=Citrus clementina GN=CICLE_v10014088mg PE=3 SV=1
v.corymbosum_GDV_reftransV1_0011062	9.33333	107.667	3.1239	5.58e-06	NULL	NULL	NULL	NULL	Mitochondrial outer membrane protein porin OS=Neurospora crassa (strain ATCC 24698 / 74-OR23-1A / CBS 708.71 / DSM 1257 / FGSC 987) GN=B7H23.070 PE=2 SV=1	Uncharacterized protein OS=Zymoseptoria tritici (strain CBS 115943 / IPO323) GN=MYCGRDRAFT_77435 PE=4 SV=1
v.corymbosum_GDV_reftransV1_0037447	305.333	2397.33	3.11707	7.88e-62	GO:0006468 GO:0048544 GO:0005524 GO:0005524 GO:0004672	Biological Process:protein phosphorylation; Biological Process:recognition of pollen; Molecular Function:ATP binding; Molecular Function:ATP binding; Molecular Function:protein kinase activity;	IPR000719 IPR000858 IPR001480 IPR011009 IPR017441	Protein kinase domain; S-locus glycoprotein domain; Bulb-type lectin domain; Protein kinase-like domain; "Protein kinase, ATP binding site";	G-type lectin S-receptor-like serine/threonine-protein kinase At5g24080 OS=Arabidopsis thaliana GN=At5g24080 PE=2 SV=1	Serine/threonine-protein kinase OS=Populus trichocarpa GN=POPTR_0015s05780g PE=3 SV=1
v.corymbosum_GDV_reftransV1_0007598	11	118.667	3.11693	2.69e-06	NULL	NULL	NULL	NULL	NULL	Uncharacterized protein OS=Pseudocercospora musae GN=AC579_4416 PE=4 SV=1
v.corymbosum_GDV_reftransV1_0007326	49.6667	402.333	3.10976	1.53e-27	GO:0055114 GO:0020037 GO:0005506 GO:0016705	Biological Process:oxidation-reduction process; Molecular Function:heme binding; Molecular Function:iron ion binding; "Molecular Function:oxidoreductase activity, acting on paired donors, with incorporation or reduction of molecular oxygen";	IPR001128 IPR002401 IPR017972	Cytochrome P450; "Cytochrome P450, E-class, group I"; "Cytochrome P450, conserved site";	Cytochrome P450 714C2 OS=Oryza sativa subsp. japonica GN=CYP714C2 PE=2 SV=1	Cytochrome P450 OS=Theobroma cacao GN=TCM_042318 PE=3 SV=1
v.corymbosum_GDV_reftransV1_0005952	1.66667	30	3.10645	0.000258018	NULL	NULL	NULL	NULL	Catalase-peroxidase OS=Neurospora crassa (strain ATCC 24698 / 74-OR23-1A / CBS 708.71 / DSM 1257 / FGSC 987) GN=katG PE=1 SV=2	Catalase-peroxidase OS=Marssonina brunnea f. sp. multigermtubi (strain MB_m1) GN=katG PE=3 SV=1
v.corymbosum_GDV_reftransV1_0014892	1355	10448	3.1058	2.62e-117	GO:0009055	Molecular Function:electron carrier activity;	IPR003245 IPR008972	Phytocyanin domain; Cupredoxin;	Early nodulin-like protein 1 OS=Arabidopsis thaliana GN=At2g25060 PE=1 SV=2	NULL
v.corymbosum_GDV_reftransV1_0009309	0	15	3.10519	0.00134751	NULL	NULL	NULL	NULL	NULL	NULL
v.corymbosum_GDV_reftransV1_0030105	22	206.333	3.10216	1.65e-09	NULL	NULL	NULL	NULL	Probable purple acid phosphatase 20 OS=Arabidopsis thaliana GN=PAP20 PE=2 SV=1	Purple acid phosphatase OS=Camellia oleifera GN=PAP20 PE=2 SV=1
v.corymbosum_GDV_reftransV1_0035265	0	15	3.10107	0.00136832	NULL	NULL	NULL	NULL	Scarecrow-like protein 33 OS=Arabidopsis thaliana GN=SCL33 PE=1 SV=1	NULL
v.corymbosum_GDV_reftransV1_0012831	0	18.6667	3.10086	0.00139378	NULL	NULL	NULL	NULL	NULL	NULL
v.corymbosum_GDV_reftransV1_0038189	72.6667	575.667	3.09895	2.32e-33	GO:0008152 GO:0003824	Biological Process:metabolic process; Molecular Function:catalytic activity;	IPR000873 IPR020845 IPR025110	AMP-dependent synthetase/ligase; "AMP-binding, conserved site"; AMP-binding enzyme C-terminal domain;	4-coumarate--CoA ligase 1 OS=Nicotiana tabacum GN=4CL1 PE=2 SV=1	4-coumarate--CoA ligase 1 OS=Nicotiana sylvestris GN=LOC104245015 PE=4 SV=1
v.corymbosum_GDV_reftransV1_0004140	5.66667	62	3.09718	4.4e-06	GO:0015979 GO:0015979 GO:0019684 GO:0009767 GO:0016021 GO:0009523 GO:0009539 GO:0020037 GO:0046872	Biological Process:photosynthesis; Biological Process:photosynthesis; "Biological Process:photosynthesis, light reaction"; Biological Process:photosynthetic electron transport chain; Cellular Component:integral component of membrane; Cellular Component:photosystem II; Cellular Component:photosystem II reaction center; Molecular Function:heme binding; Molecular Function:metal ion binding;	IPR006216 IPR006217 IPR013081 IPR013082	Photosystem II cytochrome b559, conserved site; "Photosystem II cytochrome b559, alpha subunit"; "Photosystem II cytochrome b559, N-terminal"; "Photosystem II cytochrome b559, alpha subunit, lumenal region";	Cytochrome b559 subunit alpha OS=Spinacia oleracea GN=psbE PE=1 SV=2	Cytochrome b559 subunit alpha OS=Solanum chacoense PE=3 SV=1
v.corymbosum_GDV_reftransV1_0031296	3	47.6667	3.08161	0.000218147	GO:0015074 GO:0003676 GO:0003676 GO:0008270	Biological Process:DNA integration; Molecular Function:nucleic acid binding; Molecular Function:nucleic acid binding; Molecular Function:zinc ion binding;	IPR000477 IPR001584 IPR001878 IPR005162 IPR012337 IPR021109	Reverse transcriptase domain; "Integrase, catalytic core"; "Zinc finger, CCHC-type"; Retrotransposon gag domain; Ribonuclease H-like domain; Aspartic peptidase domain;	Transposon Ty3-G Gag-Pol polyprotein OS=Saccharomyces cerevisiae (strain ATCC 204508 / S288c) GN=TY3B-G PE=1 SV=3	NULL
v.corymbosum_GDV_reftransV1_0019361	9.33333	97.3333	3.08043	2.32e-06	NULL	NULL	NULL	NULL	NULL	NULL
v.corymbosum_GDV_reftransV1_0039270	9	102	3.07611	1.27e-05	NULL	NULL	NULL	NULL	Phosphatidylinositol transfer protein PDR16 OS=Saccharomyces cerevisiae (strain ATCC 204508 / S288c) GN=PDR16 PE=1 SV=1	NULL
v.corymbosum_GDV_reftransV1_0010425	0	15.3333	3.07336	0.00152721	GO:0006629 GO:0055114 GO:0006636 GO:0016021 GO:0020037 GO:0016717 GO:0004768	Biological Process:lipid metabolic process; Biological Process:oxidation-reduction process; Biological Process:unsaturated fatty acid biosynthetic process; Cellular Component:integral component of membrane; Molecular Function:heme binding; "Molecular Function:oxidoreductase activity, acting on paired donors, with oxidation of a pair of donors resulting in the reduction of molecular oxygen to two …	IPR001199 IPR001522 IPR005804 IPR009160 IPR015876 IPR018506	Cytochrome b5-like heme/steroid binding domain; "Fatty acid desaturase type 1, conserved site"; Fatty acid desaturase domain; "Acyl-CoA desaturase, haem/steroid binding domain-containing"; Acyl-CoA desaturase; "Cytochrome b5, heme-binding site";	Acyl-CoA desaturase 1 OS=Saccharomyces cerevisiae (strain ATCC 204508 / S288c) GN=OLE1 PE=1 SV=2	Acyl-CoA desaturase OS=Saccharomyces cerevisiae (strain Kyokai no. 7 / NBRC 101557) GN=K7_OLE1 PE=3 SV=1
v.corymbosum_GDV_reftransV1_0027490	11.6667	112.333	3.07329	7.05e-07	GO:0055114 GO:0020037 GO:0005506 GO:0004497 GO:0016705	Biological Process:oxidation-reduction process; Molecular Function:heme binding; Molecular Function:iron ion binding; Molecular Function:monooxygenase activity; "Molecular Function:oxidoreductase activity, acting on paired donors, with incorporation or reduction of molecular oxygen";	IPR001128 IPR002403	Cytochrome P450; "Cytochrome P450, E-class, group IV";	Allene oxide synthase 2, chloroplastic OS=Solanum lycopersicum GN=AOS2 PE=1 SV=1	AOS OS=Gossypium hirsutum GN=AOS PE=2 SV=1
v.corymbosum_GDV_reftransV1_0029632	16	138.333	3.06967	2.95e-11	NULL	NULL	NULL	NULL	NULL	NULL
v.corymbosum_GDV_reftransV1_0026454	4.33333	55.3333	3.06955	6.45e-05	NULL	NULL	NULL	NULL	NULL	NULL
v.corymbosum_GDV_reftransV1_0025064	0.666667	20.3333	3.06748	0.000882861	NULL	NULL	NULL	NULL	NULL	NULL
v.corymbosum_GDV_reftransV1_0004366	15	130	3.06556	4.76e-10	NULL	NULL	NULL	NULL	Transcription factor MYB102 OS=Arabidopsis thaliana GN=MYB102 PE=2 SV=1	Putative uncharacterized protein OS=Vitis vinifera GN=VIT_00s0203g00070 PE=4 SV=1
v.corymbosum_GDV_reftransV1_0020442	356	2684	3.06392	5.51e-60	GO:0005524 GO:0016887	Molecular Function:ATP binding; Molecular Function:ATPase activity;	IPR003439 IPR003593 IPR017871 IPR027417	ABC transporter-like; AAA+ ATPase domain; "ABC transporter, conserved site"; P-loop containing nucleoside triphosphate hydrolase;	ABC transporter G family member 11 OS=Arabidopsis thaliana GN=ABCG11 PE=1 SV=1	Putative uncharacterized protein OS=Vitis vinifera GN=VIT_16s0039g00010 PE=4 SV=1
v.corymbosum_GDV_reftransV1_0028617	12.3333	262	3.06338	0.000728267	NULL	NULL	IPR032872	Wall-associated receptor kinase, C-terminal;	LEAF RUST 10 DISEASE-RESISTANCE LOCUS RECEPTOR-LIKE PROTEIN KINASE-like 1.2 OS=Arabidopsis thaliana GN=LRK10L-1.2 PE=2 SV=3	Uncharacterized protein OS=Coffea canephora GN=GSCOC_T00032676001 PE=3 SV=1
v.corymbosum_GDV_reftransV1_0000842	1363.67	10223.3	3.06251	3.86e-192	GO:0009058 GO:0008152 GO:0003824 GO:0016746 GO:0016747	Biological Process:biosynthetic process; Biological Process:metabolic process; Molecular Function:catalytic activity; "Molecular Function:transferase activity, transferring acyl groups"; "Molecular Function:transferase activity, transferring acyl groups other than amino-acyl groups";	IPR001099 IPR011141 IPR012328 IPR016039 IPR018088	Chalcone/stilbene synthase, N-terminal; "Polyketide synthase, type III"; "Chalcone/stilbene synthase, C-terminal"; Thiolase-like; "Chalcone/stilbene synthase, active site";	Chalcone synthase 1 OS=Camellia sinensis GN=CHS1 PE=2 SV=1	Chalcone synthase OS=Vaccinium ashei GN=CHS3 PE=2 SV=1
v.corymbosum_GDV_reftransV1_0011658	9.33333	94.3333	3.06227	3.79e-06	GO:0003677	Molecular Function:DNA binding;	IPR001005 IPR009057 IPR017877 IPR017930	SANT/Myb domain; Homeobox domain-like; Myb-like domain; Myb domain;	Transcription factor MYB102 OS=Arabidopsis thaliana GN=MYB102 PE=2 SV=1	Uncharacterized protein OS=Citrus clementina GN=CICLE_v10015729mg PE=4 SV=1
v.corymbosum_GDV_reftransV1_0008857	0.666667	29	3.05918	0.00125165	NULL	NULL	NULL	NULL	Formate dehydrogenase OS=Emericella nidulans (strain FGSC A4 / ATCC 38163 / CBS 112.46 / NRRL 194 / M139) GN=aciA PE=2 SV=3	Formate dehydrogenase OS=Aureobasidium namibiae CBS 147.97 GN=M436DRAFT_76754 PE=3 SV=1
v.corymbosum_GDV_reftransV1_0014720	9.33333	86.6667	3.05859	5.46e-08	GO:0016788	Molecular Function:hydrolase activity, acting on ester bonds;	IPR001087 IPR013830	GDSL lipase/esterase; SGNH hydrolase-type esterase domain;	GDSL esterase/lipase At1g74460 OS=Arabidopsis thaliana GN=At1g74460 PE=2 SV=1	Uncharacterized protein OS=Jatropha curcas GN=JCGZ_11636 PE=4 SV=1
v.corymbosum_GDV_reftransV1_0007123	212	1602	3.05635	3.14e-68	NULL	NULL	IPR004864 IPR013783	Late embryogenesis abundant protein, LEA-14; Immunoglobulin-like fold;	NDR1/HIN1-like protein 6 OS=Arabidopsis thaliana GN=NHL6 PE=1 SV=1	Putative uncharacterized protein OS=Vitis vinifera GN=VIT_04s0069g01010 PE=4 SV=1
v.corymbosum_GDV_reftransV1_0010271	1.33333	27	3.05467	0.000621646	GO:0055114	Biological Process:oxidation-reduction process;	IPR013149 IPR016040	Alcohol dehydrogenase, C-terminal; NAD(P)-binding domain;	Alcohol dehydrogenase 1 OS=Neurospora crassa (strain ATCC 24698 / 74-OR23-1A / CBS 708.71 / DSM 1257 / FGSC 987) GN=adh-1 PE=3 SV=1	Uncharacterized protein OS=Pseudocercospora fijiensis (strain CIRAD86) GN=MYCFidRAFT_86926 PE=3 SV=1
v.corymbosum_GDV_reftransV1_0025439	218.667	1665.67	3.05442	2.41e-53	NULL	NULL	NULL	NULL	NULL	Uncharacterized protein OS=Citrus clementina GN=CICLE_v10007642mg PE=4 SV=1
v.corymbosum_GDV_reftransV1_0003066	37.6667	310.333	3.05028	4.27e-13	GO:0005515	Molecular Function:protein binding;	IPR004045 IPR010987 IPR012336	Glutathione S-transferase, N-terminal; "Glutathione S-transferase, C-terminal-like"; Thioredoxin-like fold;	Probable glutathione S-transferase OS=Nicotiana tabacum PE=2 SV=1	Uncharacterized protein OS=Corchorus olitorius GN=COLO4_17396 PE=4 SV=1
v.corymbosum_GDV_reftransV1_0027401	3	46.6667	3.04818	0.000272951	NULL	NULL	IPR013057	Amino acid transporter, transmembrane domain;	Probable amino acid permease 7 OS=Arabidopsis thaliana GN=AAP7 PE=2 SV=1	Putative uncharacterized protein OS=Vitis vinifera GN=VIT_19s0015g01310 PE=4 SV=1
v.corymbosum_GDV_reftransV1_0036491	313.333	2367	3.04814	9.29e-60	NULL	NULL	IPR003347	JmjC domain;	JmjC domain-containing protein 4 OS=Gallus gallus GN=JMJD4 PE=2 SV=1	NULL
v.corymbosum_GDV_reftransV1_0037001	0	14	3.04531	0.00168634	NULL	NULL	NULL	NULL	NULL	Thylakoid lumenal P17.1 family protein OS=Populus trichocarpa GN=POPTR_0009s15760g PE=4 SV=1
v.corymbosum_GDV_reftransV1_0025576	1	26.3333	3.04529	0.00087391	GO:0055085 GO:0006810 GO:0016021 GO:0005524 GO:0016887 GO:0042626	Biological Process:transmembrane transport; Biological Process:transport; Cellular Component:integral component of membrane; Molecular Function:ATP binding; Molecular Function:ATPase activity; "Molecular Function:ATPase activity, coupled to transmembrane movement of substances";	IPR003439 IPR003593 IPR011527 IPR017871 IPR027417	ABC transporter-like; AAA+ ATPase domain; "ABC transporter type 1, transmembrane domain"; "ABC transporter, conserved site"; P-loop containing nucleoside triphosphate hydrolase;	ABC transporter B family member 19 OS=Arabidopsis thaliana GN=ABCB19 PE=1 SV=1	Multidrug resistance protein 1, 2, putative OS=Ricinus communis GN=RCOM_0855230 PE=4 SV=1
v.corymbosum_GDV_reftransV1_0000169	108.667	817.667	3.04515	3.34e-51	GO:0006412 GO:0005622 GO:0005840 GO:0003735	Biological Process:translation; Cellular Component:intracellular; Cellular Component:ribosome; Molecular Function:structural constituent of ribosome;	IPR001593 IPR018281 IPR027500	Ribosomal protein S3Ae; "Ribosomal protein S3Ae, conserved site"; "40S ribosomal protein S1/3, eukaryotes";	40S ribosomal protein S1 OS=Pyrenophora tritici-repentis (strain Pt-1C-BFP) GN=rps1 PE=3 SV=1	40S ribosomal protein S1 OS=Zymoseptoria tritici (strain CBS 115943 / IPO323) GN=RPS1 PE=3 SV=1
v.corymbosum_GDV_reftransV1_0016633	34.3333	270	3.04476	2.13e-19	GO:0006468 GO:0005524 GO:0005524 GO:0004672	Biological Process:protein phosphorylation; Molecular Function:ATP binding; Molecular Function:ATP binding; Molecular Function:protein kinase activity;	IPR000719 IPR008271 IPR011009 IPR017441	Protein kinase domain; "Serine/threonine-protein kinase, active site"; Protein kinase-like domain; "Protein kinase, ATP binding site";	Rust resistance kinase Lr10 OS=Triticum aestivum GN=LRK10 PE=2 SV=1	Uncharacterized protein OS=Populus trichocarpa GN=POPTR_0015s02010g PE=4 SV=2
v.corymbosum_GDV_reftransV1_0013131	3	40.6667	3.04104	0.000147537	GO:0005515	Molecular Function:protein binding;	IPR001611 IPR003591 IPR013210 IPR025875 IPR032675	Leucine-rich repeat; "Leucine-rich repeat, typical subtype"; "Leucine-rich repeat-containing N-terminal, plant-type"; Leucine rich repeat 4; "Leucine-rich repeat domain, L domain-like";	LRR receptor-like serine/threonine-protein kinase GSO1 OS=Arabidopsis thaliana GN=GSO1 PE=1 SV=1	Uncharacterized protein OS=Populus trichocarpa GN=POPTR_0007s13690g PE=4 SV=1
v.corymbosum_GDV_reftransV1_0018151	127.667	959.333	3.03857	1.71e-52	NULL	NULL	NULL	NULL	Probable aldo-keto reductase 3 OS=Oryza sativa subsp. indica GN=H0813E03.4 PE=3 SV=1	Putative uncharacterized protein OS=Vitis vinifera GN=VIT_05s0062g00990 PE=4 SV=1
v.corymbosum_GDV_reftransV1_0008829	27.3333	231	3.03616	7.98e-10	GO:0008152 GO:0003824	Biological Process:metabolic process; Molecular Function:catalytic activity;	IPR000873 IPR020845	AMP-dependent synthetase/ligase; "AMP-binding, conserved site";	Probable acyl-activating enzyme 18, peroxisomal OS=Arabidopsis thaliana GN=AAE18 PE=2 SV=1	Uncharacterized protein OS=Prunus persica GN=PRUPE_ppa002031mg PE=4 SV=1
v.corymbosum_GDV_reftransV1_0008016	58.6667	449.333	3.03525	7.55e-26	NULL	NULL	NULL	NULL	Glucan endo-1,3-beta-glucosidase 10 OS=Arabidopsis thaliana GN=At5g42100 PE=1 SV=1	glucan endo-1,3-beta-glucosidase 11-like OS=Nicotiana tabacum GN=LOC107827850 PE=3 SV=1
v.corymbosum_GDV_reftransV1_0024761	0.666667	20.3333	3.02925	0.00111079	NULL	NULL	NULL	NULL	NULL	NULL
v.corymbosum_GDV_reftransV1_0032402	306	2272.67	3.02831	4.04e-68	GO:0016747	Molecular Function:transferase activity, transferring acyl groups other than amino-acyl groups;	IPR003480	Transferase;	Spermidine coumaroyl-CoA acyltransferase OS=Arabidopsis thaliana GN=SCT PE=1 SV=1	Putative uncharacterized protein OS=Vitis vinifera GN=VIT_10s0003g00900 PE=4 SV=1
v.corymbosum_GDV_reftransV1_0009825	42.6667	326.667	3.02751	1.73e-22	NULL	NULL	NULL	NULL	Probable glutathione S-transferase OS=Glycine max GN=HSP26-A PE=2 SV=1	Glutathione S-transferase U52 OS=Populus euphratica PE=2 SV=1
v.corymbosum_GDV_reftransV1_0006963	313	2315.67	3.02324	4.06e-81	GO:0016020 GO:0005524 GO:0016887	Cellular Component:membrane; Molecular Function:ATP binding; Molecular Function:ATPase activity;	IPR003439 IPR003593 IPR013525 IPR017871 IPR027417	ABC transporter-like; AAA+ ATPase domain; ABC-2 type transporter; "ABC transporter, conserved site"; P-loop containing nucleoside triphosphate hydrolase;	ABC transporter G family member 11 OS=Arabidopsis thaliana GN=ABCG11 PE=1 SV=1	Putative uncharacterized protein OS=Vitis vinifera GN=VIT_16s0039g00010 PE=4 SV=1
v.corymbosum_GDV_reftransV1_0028745	9	186	3.02105	0.000795223	NULL	NULL	NULL	NULL	40S ribosomal protein S9-1 OS=Arabidopsis thaliana GN=RPS9B PE=1 SV=1	Uncharacterized protein OS=Brassica rapa subsp. pekinensis PE=3 SV=1
v.corymbosum_GDV_reftransV1_0004381	18	530.333	3.01576	0.00130511	GO:0005975 GO:0004553	Biological Process:carbohydrate metabolic process; "Molecular Function:hydrolase activity, hydrolyzing O-glycosyl compounds";	IPR000490 IPR017853	Glycoside hydrolase family 17; Glycoside hydrolase superfamily;	Probable glucan endo-1,3-beta-glucosidase eglC OS=Aspergillus oryzae (strain ATCC 42149 / RIB 40) GN=eglC PE=3 SV=1	Uncharacterized protein OS=Passalora fulva PE=4 SV=1
v.corymbosum_GDV_reftransV1_0009336	41.3333	330.667	3.01361	5.44e-15	GO:0006412 GO:0005622 GO:0005840 GO:0003723 GO:0003676 GO:0003735	Biological Process:translation; Cellular Component:intracellular; Cellular Component:ribosome; Molecular Function:RNA binding; Molecular Function:nucleic acid binding; Molecular Function:structural constituent of ribosome;	IPR001892 IPR010979 IPR018269 IPR027437	Ribosomal protein S13; "Ribosomal protein S13-like, H2TH"; "Ribosomal protein S13, conserved site"; "30s ribosomal protein S13, C-terminal";	40S ribosomal protein S18-B OS=Schizosaccharomyces pombe (strain 972 / ATCC 24843) GN=rps1802 PE=3 SV=1	Uncharacterized protein OS=Zymoseptoria tritici (strain CBS 115943 / IPO323) GN=MYCGRDRAFT_55708 PE=3 SV=1
v.corymbosum_GDV_reftransV1_0037887	569.667	4124.33	3.01203	1.45e-151	GO:0006468 GO:0005524 GO:0004672	Biological Process:protein phosphorylation; Molecular Function:ATP binding; Molecular Function:protein kinase activity;	IPR000719 IPR008271 IPR011009	Protein kinase domain; "Serine/threonine-protein kinase, active site"; Protein kinase-like domain;	Serine/threonine-protein kinase D6PKL2 OS=Arabidopsis thaliana GN=D6PKL2 PE=1 SV=1	Putative uncharacterized protein OS=Vitis vinifera GN=VITISV_002764 PE=4 SV=1
v.corymbosum_GDV_reftransV1_0026360	0	16.3333	3.01164	0.00193333	NULL	NULL	NULL	NULL	NULL	NULL
v.corymbosum_GDV_reftransV1_0020837	9	83	3.00508	4.13e-07	NULL	NULL	IPR027725	Heat shock transcription factor family;	Heat stress transcription factor B-3 OS=Arabidopsis thaliana GN=HSFB3 PE=2 SV=1	Heat shock factor B3 OS=Rhododendron calophytum PE=2 SV=1
v.corymbosum_GDV_reftransV1_0000192	7	67.3333	3.00486	1.67e-06	NULL	NULL	NULL	NULL	NULL	Kinase superfamily protein, putative OS=Theobroma cacao GN=TCM_015373 PE=4 SV=1
v.corymbosum_GDV_reftransV1_0030312	2316.33	16659.7	3.00447	8.55e-284	NULL	NULL	NULL	NULL	4-coumarate--CoA ligase 1 OS=Nicotiana tabacum GN=4CL1 PE=2 SV=1	4-coumarate--CoA ligase 1 OS=Nicotiana sylvestris GN=LOC104245015 PE=4 SV=1
v.corymbosum_GDV_reftransV1_0033949	52	389.667	3.00311	5.58e-25	GO:0005975 GO:0042546 GO:0006073 GO:0010411 GO:0048046 GO:0005618 GO:0004553 GO:0016762	Biological Process:carbohydrate metabolic process; Biological Process:cell wall biogenesis; Biological Process:cellular glucan metabolic process; Biological Process:xyloglucan metabolic process; Cellular Component:apoplast; Cellular Component:cell wall; "Molecular Function:hydrolase activity, hydrolyzing O-glycosyl compounds"; Molecular Function:xyloglucan:xyloglucosyl transferase activity;	IPR000757 IPR010713 IPR013320 IPR016455	Glycoside hydrolase family 16; "Xyloglucan endo-transglycosylase, C-terminal"; Concanavalin A-like lectin/glucanase domain; Xyloglucan endotransglucosylase/hydrolase;	Probable xyloglucan endotransglucosylase/hydrolase protein 30 OS=Arabidopsis thaliana GN=XTH30 PE=2 SV=2	Xyloglucan endotransglucosylase/hydrolase OS=Actinidia deliciosa PE=2 SV=1
v.corymbosum_GDV_reftransV1_0005582	58.3333	440.667	3.00254	9.16e-22	NULL	NULL	NULL	NULL	60S ribosomal protein L12 OS=Neurospora crassa (strain ATCC 24698 / 74-OR23-1A / CBS 708.71 / DSM 1257 / FGSC 987) GN=rpl-12 PE=3 SV=1	60S ribosomal protein L12 OS=Sphaerulina musiva (strain SO2202) GN=SEPMUDRAFT_161799 PE=3 SV=1
v.corymbosum_GDV_reftransV1_0008772	10.3333	104.667	2.99948	1.2e-05	NULL	NULL	NULL	NULL	Protein rds1 OS=Schizosaccharomyces pombe (strain 972 / ATCC 24843) GN=rds1 PE=2 SV=2	Rds1 protein OS=Zymoseptoria brevis GN=TI39_contig4195g00013 PE=4 SV=1
v.corymbosum_GDV_reftransV1_0013984	0.666667	19	2.99705	0.00126645	GO:0005515	Molecular Function:protein binding;	IPR001611 IPR003591 IPR032675	Leucine-rich repeat; "Leucine-rich repeat, typical subtype"; "Leucine-rich repeat domain, L domain-like";	LRR receptor-like serine/threonine-protein kinase FLS2 OS=Arabidopsis thaliana GN=FLS2 PE=1 SV=1	Uncharacterized protein (Fragment) OS=Eucalyptus grandis GN=EUGRSUZ_L01229 PE=3 SV=1
v.corymbosum_GDV_reftransV1_0024208	11	97	2.99238	1.31e-07	NULL	NULL	NULL	NULL	NULL	Reverse transcriptase OS=Corchorus capsularis GN=CCACVL1_30252 PE=4 SV=1
v.corymbosum_GDV_reftransV1_0027124	12	261.667	2.99119	0.00115966	NULL	NULL	IPR003319	ATP synthase YMF19-like, N-terminal;	NULL	Uncharacterized protein OS=Nicotiana tabacum GN=orf265b PE=4 SV=1
v.corymbosum_GDV_reftransV1_0009887	22	175.667	2.98839	3.79e-11	NULL	NULL	NULL	NULL	Fatty acid amide hydrolase OS=Arabidopsis thaliana GN=FAAH PE=1 SV=1	Uncharacterized protein OS=Jatropha curcas GN=JCGZ_09917 PE=4 SV=1
v.corymbosum_GDV_reftransV1_0025260	5.33333	57.6667	2.98767	3.98e-05	NULL	NULL	NULL	NULL	NULL	NULL
v.corymbosum_GDV_reftransV1_0018084	50.6667	378.667	2.98689	1.17e-21	NULL	NULL	NULL	NULL	Kaempferol 3-O-beta-D-galactosyltransferase OS=Petunia hybrida PE=1 SV=1	NULL
v.corymbosum_GDV_reftransV1_0028366	14	115.667	2.98385	1.18e-09	GO:0003676	Molecular Function:nucleic acid binding;	IPR013087	Zinc finger C2H2-type;	Zinc finger protein ZAT11 OS=Arabidopsis thaliana GN=ZAT11 PE=2 SV=1	zinc finger protein ZAT11-like OS=Nicotiana tabacum GN=LOC107815184 PE=4 SV=1
v.corymbosum_GDV_reftransV1_0011323	3.66667	199	2.98288	0.00199572	NULL	NULL	NULL	NULL	40S ribosomal protein S8-B OS=Schizosaccharomyces pombe (strain 972 / ATCC 24843) GN=rps802 PE=1 SV=1	40S ribosomal protein S8 OS=Sphaerulina musiva (strain SO2202) GN=SEPMUDRAFT_146482 PE=3 SV=1
v.corymbosum_GDV_reftransV1_0011281	0	14.3333	2.98236	0.00213714	NULL	NULL	NULL	NULL	NULL	NULL
v.corymbosum_GDV_reftransV1_0014946	25.6667	213	2.98216	3.81e-10	GO:0006412 GO:0005622 GO:0005840 GO:0003735	Biological Process:translation; Cellular Component:intracellular; Cellular Component:ribosome; Molecular Function:structural constituent of ribosome;	IPR001515 IPR018263	Ribosomal protein L32e; "Ribosomal protein L32e, conserved site";	60S ribosomal protein L32 OS=Neurospora crassa (strain ATCC 24698 / 74-OR23-1A / CBS 708.71 / DSM 1257 / FGSC 987) GN=crp-63 PE=3 SV=1	60S ribosomal protein L32-A OS=Sphaerulina musiva (strain SO2202) GN=SEPMUDRAFT_39521 PE=4 SV=1
v.corymbosum_GDV_reftransV1_0037820	384	2726.67	2.98201	4.87e-111	NULL	NULL	IPR004265	Plant disease resistance response protein;	Dirigent protein 3 OS=Arabidopsis thaliana GN=DIR3 PE=3 SV=1	Dirigent protein OS=Daucus carota subsp. sativus GN=DCAR_021165 PE=3 SV=1
v.corymbosum_GDV_reftransV1_0011563	25.6667	207.333	2.98087	2.16e-10	NULL	NULL	NULL	NULL	SufE-like protein 2, chloroplastic OS=Arabidopsis thaliana GN=SUFE2 PE=2 SV=1	Sulfur E2 OS=Theobroma cacao GN=TCM_010587 PE=4 SV=1
v.corymbosum_GDV_reftransV1_0006100	0	15	2.98056	0.00215787	GO:0004523 GO:0003676 GO:0003676	Molecular Function:RNA-DNA hybrid ribonuclease activity; Molecular Function:nucleic acid binding; Molecular Function:nucleic acid binding;	IPR002156 IPR012337	Ribonuclease H domain; Ribonuclease H-like domain;	Putative ribonuclease H protein At1g65750 OS=Arabidopsis thaliana GN=At1g65750 PE=3 SV=1	NULL
v.corymbosum_GDV_reftransV1_0001874	50	375	2.97856	8.91e-16	NULL	NULL	NULL	NULL	Putative cytochrome c biogenesis ccmB-like mitochondrial protein OS=Arabidopsis thaliana GN=CCMB PE=2 SV=2	Ccb206 (Fragment) OS=Brassica oleracea PE=4 SV=1
v.corymbosum_GDV_reftransV1_0030196	49.3333	364.667	2.97591	6.47e-24	NULL	NULL	NULL	NULL	NULL	NULL
v.corymbosum_GDV_reftransV1_0017924	8.33333	228.333	2.97519	0.00151033	NULL	NULL	IPR004158	Protein of unknown function DUF247, plant;	UPF0481 protein At3g47200 OS=Arabidopsis thaliana GN=At3g47200 PE=2 SV=1	Putative uncharacterized protein OS=Ricinus communis GN=RCOM_1577260 PE=4 SV=1
v.corymbosum_GDV_reftransV1_0011395	75.3333	549.333	2.97486	2.9e-23	NULL	NULL	NULL	NULL	Eukaryotic translation initiation factor 5A OS=Candida albicans (strain SC5314 / ATCC MYA-2876) GN=ANB1 PE=3 SV=2	Eukaryotic translation initiation factor 5A OS=Sphaerulina musiva (strain SO2202) GN=SEPMUDRAFT_130754 PE=3 SV=1
v.corymbosum_GDV_reftransV1_0028618	56.3333	423	2.97259	6.85e-19	NULL	NULL	NULL	NULL	NULL	Uncharacterized protein OS=Solanum tuberosum PE=4 SV=1
v.corymbosum_GDV_reftransV1_0006673	25.3333	216.667	2.97182	2.18e-08	GO:0016747	Molecular Function:transferase activity, transferring acyl groups other than amino-acyl groups;	IPR003480	Transferase;	Shikimate O-hydroxycinnamoyltransferase OS=Nicotiana tabacum GN=HST PE=1 SV=1	shikimate O-hydroxycinnamoyltransferase-like OS=Nelumbo nucifera GN=LOC104603248 PE=4 SV=1
v.corymbosum_GDV_reftransV1_0014539	20.6667	464.333	2.9705	0.00126512	NULL	NULL	NULL	NULL	Tubulin alpha chain OS=Zymoseptoria tritici PE=3 SV=1	Tubulin alpha chain OS=Zymoseptoria tritici (strain CBS 115943 / IPO323) GN=MYCGRDRAFT_76039 PE=3 SV=1
v.corymbosum_GDV_reftransV1_0015245	10.3333	91.3333	2.9699	2.14e-07	NULL	NULL	NULL	NULL	LOB domain-containing protein 1 OS=Arabidopsis thaliana GN=LBD1 PE=2 SV=1	LOB domain-containing protein 11 (Fragment) OS=Cajanus cajan GN=KK1_014038 PE=4 SV=1
v.corymbosum_GDV_reftransV1_0011916	0	13.3333	2.96874	0.00223597	NULL	NULL	NULL	NULL	NULL	NULL
v.corymbosum_GDV_reftransV1_0017671	12.3333	113.667	2.96667	4.66e-06	GO:0003713	Molecular Function:transcription coactivator activity;	IPR007726	SS18 family;	GRF1-interacting factor 1 OS=Arabidopsis thaliana GN=GIF1 PE=1 SV=1	NULL
v.corymbosum_GDV_reftransV1_0035563	7.66667	73	2.96481	9.03e-06	NULL	NULL	NULL	NULL	NULL	NULL
v.corymbosum_GDV_reftransV1_0018457	4.33333	50.3333	2.9621	0.000125597	NULL	NULL	NULL	NULL	NULL	Uncharacterized protein OS=Brassica oleracea var. oleracea PE=4 SV=1
v.corymbosum_GDV_reftransV1_0020979	258.333	1818.33	2.95818	1.36e-81	NULL	NULL	IPR004864 IPR013783	Late embryogenesis abundant protein, LEA-14; Immunoglobulin-like fold;	NDR1/HIN1-like protein 6 OS=Arabidopsis thaliana GN=NHL6 PE=1 SV=1	Putative uncharacterized protein OS=Vitis vinifera GN=VIT_04s0069g01010 PE=4 SV=1
v.corymbosum_GDV_reftransV1_0016183	44.6667	328	2.95701	8.7e-17	NULL	NULL	NULL	NULL	NULL	Clavata3/esr-related 43, putative OS=Theobroma cacao GN=TCM_009879 PE=4 SV=1
v.corymbosum_GDV_reftransV1_0013661	18	156.333	2.95696	1.01e-07	GO:0008152 GO:0055114 GO:0051287 GO:0008863 GO:0016616	Biological Process:metabolic process; Biological Process:oxidation-reduction process; Molecular Function:NAD binding; Molecular Function:formate dehydrogenase (NAD+) activity; "Molecular Function:oxidoreductase activity, acting on the CH-OH group of donors, NAD or NADP as acceptor";	IPR006139 IPR006140 IPR016040 IPR029752 IPR029753 IPR033689	D-isomer specific 2-hydroxyacid dehydrogenase, catalytic domain; "D-isomer specific 2-hydroxyacid dehydrogenase, NAD-binding domain"; NAD(P)-binding domain; "D-isomer specific 2-hydroxyacid dehydrogenase, NAD-binding domain conserved site 1"; "D-isomer specific 2-hydroxyacid dehydrogenase, NAD-binding domain conserved site"; NAD-dependent formate dehydrogenase;	Formate dehydrogenase OS=Emericella nidulans (strain FGSC A4 / ATCC 38163 / CBS 112.46 / NRRL 194 / M139) GN=aciA PE=2 SV=3	NULL
v.corymbosum_GDV_reftransV1_0011893	44.3333	325.667	2.956	1.74e-16	GO:0055114 GO:0005507 GO:0005507 GO:0016491	Biological Process:oxidation-reduction process; Molecular Function:copper ion binding; Molecular Function:copper ion binding; Molecular Function:oxidoreductase activity;	IPR001117 IPR002355 IPR008972 IPR011706 IPR033138	Multicopper oxidase, type 1; "Multicopper oxidase, copper-binding site"; Cupredoxin; "Multicopper oxidase, type 2"; "Multicopper oxidases, conserved site";	Laccase-12 OS=Arabidopsis thaliana GN=LAC12 PE=2 SV=1	Laccase OS=Vitis vinifera GN=VIT_13s0067g01970 PE=3 SV=1
v.corymbosum_GDV_reftransV1_0015941	180.333	8327.67	2.95441	0.00213175	NULL	NULL	NULL	NULL	Putative disease resistance RPP13-like protein 1 OS=Arabidopsis thaliana GN=RPPL1 PE=3 SV=1	putative disease resistance RPP13-like protein 1 OS=Gossypium hirsutum GN=LOC107957401 PE=4 SV=1
v.corymbosum_GDV_reftransV1_0031599	4.33333	44.6667	2.95247	3.76e-05	NULL	NULL	IPR029472	Gag-polypeptide of LTR copia-type;	NULL	Uncharacterized protein OS=Triticum aestivum PE=4 SV=1
v.corymbosum_GDV_reftransV1_0009175	340.667	2361.33	2.94696	4.29e-87	GO:0055114 GO:0020037 GO:0005506 GO:0016705	Biological Process:oxidation-reduction process; Molecular Function:heme binding; Molecular Function:iron ion binding; "Molecular Function:oxidoreductase activity, acting on paired donors, with incorporation or reduction of molecular oxygen";	IPR001128 IPR002401 IPR017972	Cytochrome P450; "Cytochrome P450, E-class, group I"; "Cytochrome P450, conserved site";	Cytochrome P450 71D10 OS=Glycine max GN=CYP71D10 PE=2 SV=1	Uncharacterized protein (Fragment) OS=Citrus sinensis GN=CISIN_1g0123662mg PE=3 SV=1
v.corymbosum_GDV_reftransV1_0025322	27.6667	214.667	2.94559	6.59e-12	GO:0000160	Biological Process:phosphorelay signal transduction system;	IPR001789 IPR011006	Signal transduction response regulator, receiver domain; CheY-like superfamily;	Two-component response regulator ARR8 OS=Arabidopsis thaliana GN=ARR8 PE=1 SV=1	Uncharacterized protein OS=Corchorus capsularis GN=CCACVL1_30794 PE=4 SV=1
v.corymbosum_GDV_reftransV1_0022451	3	38.6667	2.9428	0.000266406	NULL	NULL	NULL	NULL	Protein DETOXIFICATION 24 OS=Arabidopsis thaliana GN=DTX24 PE=2 SV=1	Protein DETOXIFICATION OS=Vaccinium corymbosum PE=2 SV=1
v.corymbosum_GDV_reftransV1_0032907	0	13.6667	2.94146	0.0024729	NULL	NULL	NULL	NULL	Cyclic nucleotide-gated ion channel 1 OS=Arabidopsis thaliana GN=CNGC1 PE=1 SV=1	Cyclic nucleotide-gated ion channel, putative OS=Ricinus communis GN=RCOM_1579800 PE=4 SV=1
v.corymbosum_GDV_reftransV1_0036481	1.33333	32.6667	2.93749	0.00152105	NULL	NULL	NULL	NULL	MDIS1-interacting receptor like kinase 2 OS=Arabidopsis thaliana GN=MIK2 PE=1 SV=3	NULL
v.corymbosum_GDV_reftransV1_0039447	15.3333	128.333	2.93729	3.36e-07	NULL	NULL	NULL	NULL	Uncharacterized mitochondrial protein ymf1 OS=Marchantia polymorpha GN=YMF1 PE=4 SV=1	Ribosomal protein L10 OS=Vaccinium macrocarpon GN=rpl10 PE=4 SV=1
v.corymbosum_GDV_reftransV1_0000715	0.666667	18.3333	2.93269	0.00168941	NULL	NULL	NULL	NULL	Protein DETOXIFICATION 24 OS=Arabidopsis thaliana GN=DTX24 PE=2 SV=1	Protein DETOXIFICATION OS=Vaccinium corymbosum PE=2 SV=1
v.corymbosum_GDV_reftransV1_0016802	114	793.333	2.9312	1.12e-36	GO:0003676	Molecular Function:nucleic acid binding;	IPR013083 IPR013087 IPR022755	Zinc finger, RING/FYVE/PHD-type; Zinc finger C2H2-type; "Zinc finger, double-stranded RNA binding";	Zinc finger protein MAGPIE OS=Arabidopsis thaliana GN=MGP PE=1 SV=1	Indeterminate(id)-domain 2 OS=Theobroma cacao GN=TCM_004569 PE=4 SV=1
v.corymbosum_GDV_reftransV1_0007640	0	13	2.9309	0.00256203	NULL	NULL	NULL	NULL	Non-reducing polyketide synthase terA OS=Aspergillus terreus (strain NIH 2624 / FGSC A1156) GN=terA PE=1 SV=1	Uncharacterized protein (Fragment) OS=Baudoinia compniacensis (strain UAMH 10762) GN=BAUCODRAFT_30707 PE=4 SV=1
v.corymbosum_GDV_reftransV1_0027151	26	197.333	2.93054	3.88e-12	NULL	NULL	NULL	NULL	Phosphatidylcholine:diacylglycerol cholinephosphotransferase 1 OS=Arabidopsis thaliana GN=ROD1 PE=1 SV=1	Uncharacterized protein OS=Glycine max GN=LOC100775686 PE=4 SV=1
v.corymbosum_GDV_reftransV1_0002412	1.33333	26	2.92886	0.00109162	NULL	NULL	NULL	NULL	Putative cryptochrome DASH, mitochondrial OS=Neurospora crassa (strain ATCC 24698 / 74-OR23-1A / CBS 708.71 / DSM 1257 / FGSC 987) GN=cry PE=3 SV=1	Uncharacterized protein OS=Mycosphaerella eumusae GN=AC578_3395 PE=4 SV=1
v.corymbosum_GDV_reftransV1_0018037	894.333	6141	2.92845	2.83e-96	GO:0008152 GO:0003824	Biological Process:metabolic process; Molecular Function:catalytic activity;	IPR012328 IPR016039	Chalcone/stilbene synthase, C-terminal; Thiolase-like;	Chalcone synthase 3 OS=Camellia sinensis GN=CHS3 PE=2 SV=1	Chalcone synthase 3 (Fragment) OS=Camellia sinensis PE=2 SV=1
v.corymbosum_GDV_reftransV1_0033791	89.6667	649.667	2.92833	3.16e-21	NULL	NULL	IPR010369 IPR021182	Protein of unknown function DUF966; Uncharacterised conserved protein UCP031043;	Protein UPSTREAM OF FLC OS=Arabidopsis thaliana GN=UFC PE=2 SV=1	Uncharacterized protein OS=Solanum tuberosum PE=4 SV=1
v.corymbosum_GDV_reftransV1_0037352	11.3333	178.333	2.92771	0.000858831	GO:0005515	Molecular Function:protein binding;	IPR002110 IPR020683 IPR026961	Ankyrin repeat; Ankyrin repeat-containing domain; PGG domain;	Ankyrin repeat-containing protein BDA1 OS=Arabidopsis thaliana GN=BAD1 PE=1 SV=1	Ankyrin repeat-containing protein OS=Nicotiana attenuata GN=A4A49_03747 PE=4 SV=1
v.corymbosum_GDV_reftransV1_0006639	9.66667	244.667	2.92522	0.00174314	NULL	NULL	NULL	NULL	Delta(12) fatty acid desaturase OS=Mortierella alpina PE=1 SV=2	Uncharacterized protein OS=Zymoseptoria tritici (strain CBS 115943 / IPO323) GN=MYCGRDRAFT_103147 PE=4 SV=1
v.corymbosum_GDV_reftransV1_0019701	5.66667	59.3333	2.92363	7.97e-05	NULL	NULL	IPR004883	Lateral organ boundaries, LOB;	LOB domain-containing protein 1 OS=Arabidopsis thaliana GN=LBD1 PE=2 SV=1	LOB domain-containing protein 1-like OS=Nelumbo nucifera GN=LOC104588651 PE=4 SV=1
v.corymbosum_GDV_reftransV1_0008273	2	28	2.92333	0.000470729	NULL	NULL	NULL	NULL	NULL	NULL
v.corymbosum_GDV_reftransV1_0004775	2.66667	40.6667	2.92065	0.000842382	GO:0006629	Biological Process:lipid metabolic process;	IPR002921 IPR029058	Fungal lipase-like domain; Alpha/Beta hydrolase fold;	GDSL esterase/lipase At4g10955 OS=Arabidopsis thaliana GN=At4g10955 PE=2 SV=1	Triacylglycerol lipase, putative OS=Ricinus communis GN=RCOM_1692270 PE=4 SV=1
v.corymbosum_GDV_reftransV1_0024953	0	15.3333	2.92008	0.00268455	NULL	NULL	NULL	NULL	Pleiotropic drug resistance protein 2 OS=Nicotiana plumbaginifolia GN=PDR2 PE=2 SV=1	Uncharacterized protein OS=Solanum tuberosum PE=3 SV=1
v.corymbosum_GDV_reftransV1_0003065	70	497	2.91903	2.57e-22	GO:0006412 GO:0006412 GO:0005622 GO:0005840 GO:0015935 GO:0003723 GO:0003735	Biological Process:translation; Biological Process:translation; Cellular Component:intracellular; Cellular Component:ribosome; Cellular Component:small ribosomal subunit; Molecular Function:RNA binding; Molecular Function:structural constituent of ribosome;	IPR001848 IPR005729 IPR018268 IPR027486	Ribosomal protein S10; "Ribosomal protein S10, eukaryotic/archaeal"; "Ribosomal protein S10, conserved site"; Ribosomal protein S10 domain;	40S ribosomal protein S20 OS=Xenopus laevis GN=rps20 PE=1 SV=1	Uncharacterized protein OS=Zymoseptoria tritici (strain CBS 115943 / IPO323) GN=MYCGRDRAFT_88095 PE=3 SV=1
v.corymbosum_GDV_reftransV1_0023478	163.333	1129.33	2.91741	5.82e-46	NULL	NULL	NULL	NULL	D-galacturonate reductase OS=Fragaria ananassa GN=GALUR PE=1 SV=1	D-galacturonic acid reductase 2 (Fragment) OS=Actinidia deliciosa GN=GalUR2 PE=2 SV=1
v.corymbosum_GDV_reftransV1_0029112	39	307	2.91683	1.68e-09	NULL	NULL	NULL	NULL	G-type lectin S-receptor-like serine/threonine-protein kinase At4g27290 OS=Arabidopsis thaliana GN=At4g27290 PE=3 SV=4	Serine/threonine-protein kinase OS=Coffea canephora GN=GSCOC_T00029339001 PE=3 SV=1
v.corymbosum_GDV_reftransV1_0017145	26	195	2.9164	9.35e-11	GO:0016020 GO:0005524 GO:0016887	Cellular Component:membrane; Molecular Function:ATP binding; Molecular Function:ATPase activity;	IPR003439 IPR003593 IPR013525 IPR013581 IPR027417 IPR029481	ABC transporter-like; AAA+ ATPase domain; ABC-2 type transporter; Plant PDR ABC transporter associated; P-loop containing nucleoside triphosphate hydrolase; ABC-transporter extracellular N-terminal domain;	ABC transporter G family member 32 OS=Arabidopsis thaliana GN=ABCG32 PE=1 SV=1	Uncharacterized protein OS=Coffea canephora GN=GSCOC_T00041944001 PE=3 SV=1
v.corymbosum_GDV_reftransV1_0012926	0.666667	19.6667	2.91577	0.00185214	NULL	NULL	NULL	NULL	Laccase-7 OS=Arabidopsis thaliana GN=LAC7 PE=2 SV=1	Laccase OS=Eucalyptus grandis GN=EUGRSUZ_K03008 PE=3 SV=1
v.corymbosum_GDV_reftransV1_0013870	19	150.667	2.91563	3.54e-08	NULL	NULL	NULL	NULL	NULL	Uncharacterized protein OS=Sphaerulina musiva (strain SO2202) GN=SEPMUDRAFT_121396 PE=4 SV=1
v.corymbosum_GDV_reftransV1_0034724	122.667	864.333	2.91544	7.16e-21	NULL	NULL	NULL	NULL	Protein LIGHT-DEPENDENT SHORT HYPOCOTYLS 2 OS=Arabidopsis thaliana GN=LSH2 PE=1 SV=1	protein LIGHT-DEPENDENT SHORT HYPOCOTYLS 1-like OS=Gossypium hirsutum GN=LOC107926748 PE=4 SV=1
v.corymbosum_GDV_reftransV1_0009577	124	853.333	2.90893	1.02e-41	GO:0016866	Molecular Function:intramolecular transferase activity;	IPR002365 IPR008930 IPR018333 IPR032696 IPR032697	Terpene synthase, conserved site; Terpenoid cyclases/protein prenyltransferase alpha-alpha toroid; Squalene cyclase; "Squalene cyclase, C-terminal"; "Squalene cyclase, N-terminal";	Taraxerol synthase OS=Kalanchoe daigremontiana PE=1 SV=1	Terpene cyclase/mutase family member OS=Maesa lanceolata PE=2 SV=1
v.corymbosum_GDV_reftransV1_0029138	12.3333	99.6667	2.90801	5.09e-08	NULL	NULL	NULL	NULL	Cytochrome P450 94C1 OS=Arabidopsis thaliana GN=CYP94C1 PE=2 SV=1	Cytochrome P450 94A1 OS=Theobroma cacao GN=TCM_022518 PE=4 SV=1
v.corymbosum_GDV_reftransV1_0010770	0	18.6667	2.90576	0.00284269	GO:0006412 GO:0006412 GO:0005840 GO:0015935 GO:0003723 GO:0003735	Biological Process:translation; Biological Process:translation; Cellular Component:ribosome; Cellular Component:small ribosomal subunit; Molecular Function:RNA binding; Molecular Function:structural constituent of ribosome;	IPR000851 IPR005324 IPR005711 IPR013810 IPR014721 IPR018192 IPR020568	Ribosomal protein S5; "Ribosomal protein S5, C-terminal"; "Ribosomal protein S5, eukaryotic/archaeal"; "Ribosomal protein S5, N-terminal"; "Ribosomal protein S5 domain 2-type fold, subgroup"; "Ribosomal protein S5, N-terminal, conserved site"; Ribosomal protein S5 domain 2-type fold;	40S ribosomal protein S2 OS=Saccharomyces cerevisiae (strain ATCC 204508 / S288c) GN=RPS2 PE=1 SV=3	Ribosomal protein S2 OS=Saccharomyces cerevisiae (strain RM11-1a) GN=SCRG_01118 PE=3 SV=1
v.corymbosum_GDV_reftransV1_0038230	3.66667	41	2.90502	0.000177385	NULL	NULL	NULL	NULL	Protein fluG OS=Emericella nidulans (strain FGSC A4 / ATCC 38163 / CBS 112.46 / NRRL 194 / M139) GN=fluG PE=1 SV=1	Glutamine synthetase OS=Camellia sinensis PE=2 SV=1
v.corymbosum_GDV_reftransV1_0014612	60.3333	429.333	2.90469	9.95e-21	NULL	NULL	NULL	NULL	NULL	NULL
v.corymbosum_GDV_reftransV1_0013003	5.66667	63.6667	2.90346	0.000155492	NULL	NULL	NULL	NULL	NULL	Uncharacterized protein OS=Populus trichocarpa GN=POPTR_0002s01290g PE=4 SV=2
v.corymbosum_GDV_reftransV1_0007310	9.33333	79	2.90223	2.41e-06	GO:0016787	Molecular Function:hydrolase activity;	IPR000086 IPR015797 IPR020084	NUDIX hydrolase domain; NUDIX hydrolase domain-like; "NUDIX hydrolase, conserved site";	Nudix hydrolase 13, mitochondrial OS=Arabidopsis thaliana GN=NUDT13 PE=1 SV=1	NUDIX domain-containing protein OS=Cephalotus follicularis GN=CFOL_v3_26032 PE=4 SV=1
v.corymbosum_GDV_reftransV1_0012202	1.33333	29	2.90213	0.00154279	NULL	NULL	NULL	NULL	Elongation factor 2 OS=Neurospora crassa (strain ATCC 24698 / 74-OR23-1A / CBS 708.71 / DSM 1257 / FGSC 987) GN=cot-3 PE=3 SV=3	p-loop containing nucleoside triphosphate hydrolase protein OS=Alternaria alternata GN=CC77DRAFT_1062529 PE=4 SV=1
v.corymbosum_GDV_reftransV1_0012775	83	576.333	2.90197	1.08e-29	GO:0016567 GO:0005488 GO:0005515 GO:0004842	Biological Process:protein ubiquitination; Molecular Function:binding; Molecular Function:protein binding; Molecular Function:ubiquitin-protein transferase activity;	IPR000225 IPR003613 IPR011989 IPR013083 IPR016024	Armadillo; U box domain; Armadillo-like helical; "Zinc finger, RING/FYVE/PHD-type"; Armadillo-type fold;	E3 ubiquitin-protein ligase PUB23 OS=Arabidopsis thaliana GN=PUB23 PE=1 SV=1	RING-type E3 ubiquitin transferase OS=Theobroma cacao GN=TCM_022966 PE=4 SV=1
v.corymbosum_GDV_reftransV1_0007512	180.333	1227.33	2.90094	7.23e-58	GO:0005975 GO:0004553	Biological Process:carbohydrate metabolic process; "Molecular Function:hydrolase activity, hydrolyzing O-glycosyl compounds";	IPR000490 IPR017853	Glycoside hydrolase family 17; Glycoside hydrolase superfamily;	Glucan endo-1,3-beta-glucosidase OS=Vitis vinifera GN=VIT_06s0061g00120 PE=1 SV=2	Putative uncharacterized protein OS=Populus trichocarpa PE=2 SV=1
v.corymbosum_GDV_reftransV1_0023031	4.33333	51.6667	2.90084	0.00039243	GO:0006355 GO:0003677 GO:0003700	Biological Process:regulation of transcription, DNA-templated; Molecular Function:DNA binding; "Molecular Function:transcription factor activity, sequence-specific DNA binding";	IPR001471 IPR016177	AP2/ERF domain; DNA-binding domain;	Ethylene-responsive transcription factor 2 OS=Nicotiana sylvestris GN=ERF2 PE=2 SV=1	Ethylene response factor 12 OS=Actinidia deliciosa GN=ERF12 PE=2 SV=1
v.corymbosum_GDV_reftransV1_0009221	10.6667	95	2.89889	7.93e-06	NULL	NULL	NULL	NULL	NULL	NULL
v.corymbosum_GDV_reftransV1_0027385	0	14.6667	2.89751	0.00290192	NULL	NULL	NULL	NULL	Putative Peroxidase 48 OS=Arabidopsis thaliana GN=PER48 PE=3 SV=3	Peroxidase OS=Coffea canephora GN=GSCOC_T00022013001 PE=3 SV=1
v.corymbosum_GDV_reftransV1_0013951	3.33333	45	2.89643	0.000554601	GO:0006355 GO:0003700	Biological Process:regulation of transcription, DNA-templated; "Molecular Function:transcription factor activity, sequence-specific DNA binding";	IPR001471	AP2/ERF domain;	Dehydration-responsive element-binding protein 3 OS=Arabidopsis thaliana GN=DREB3 PE=2 SV=1	Transcriptional factor TINY, putative OS=Ricinus communis GN=RCOM_0799320 PE=4 SV=1
v.corymbosum_GDV_reftransV1_0025351	40.3333	290	2.89631	6.37e-16	NULL	NULL	NULL	NULL	3-ketoacyl-CoA synthase 6 OS=Arabidopsis thaliana GN=CUT1 PE=1 SV=1	3-ketoacyl-CoA synthase OS=Gossypium hirsutum PE=2 SV=1
v.corymbosum_GDV_reftransV1_0007703	540.667	3650.33	2.89589	8.25e-87	GO:0008152 GO:0016787	Biological Process:metabolic process; Molecular Function:hydrolase activity;	IPR013094 IPR029058	Alpha/beta hydrolase fold-3; Alpha/Beta hydrolase fold;	Probable carboxylesterase 18 OS=Arabidopsis thaliana GN=CXE18 PE=1 SV=1	probable carboxylesterase 18 OS=Nicotiana sylvestris GN=LOC104228992 PE=4 SV=1
v.corymbosum_GDV_reftransV1_0006683	516.667	3478	2.89564	1.74e-86	NULL	NULL	NULL	NULL	Probable carboxylesterase 8 OS=Arabidopsis thaliana GN=CXE8 PE=2 SV=1	Uncharacterized protein OS=Solanum tuberosum PE=4 SV=1
v.corymbosum_GDV_reftransV1_0010375	15.6667	125	2.89484	1.56e-07	GO:0006414 GO:0005622 GO:0005840 GO:0003735	Biological Process:translational elongation; Cellular Component:intracellular; Cellular Component:ribosome; Molecular Function:structural constituent of ribosome;	IPR027534	Ribosomal protein L12 family;	60S acidic ribosomal protein P2-alpha OS=Saccharomyces cerevisiae (strain ATCC 204508 / S288c) GN=RPP2A PE=1 SV=1	60S acidic ribosomal protein P2A OS=Saccharomyces cerevisiae (strain RM11-1a) GN=SCRG_01363 PE=3 SV=1
v.corymbosum_GDV_reftransV1_0011892	0.666667	19	2.8911	0.00201957	NULL	NULL	NULL	NULL	Laccase-12 OS=Arabidopsis thaliana GN=LAC12 PE=2 SV=1	Laccase OS=Jatropha curcas GN=JCGZ_01194 PE=3 SV=1
v.corymbosum_GDV_reftransV1_0014557	25	190.667	2.88936	7.28e-10	GO:0006950	Biological Process:response to stress;	IPR007250	Heat shock protein 9/12;	White colony protein WHS11 OS=Candida albicans (strain WO-1) GN=WHS11 PE=2 SV=1	Uncharacterized protein OS=Kwoniella mangroviensis CBS 10435 GN=L486_01152 PE=4 SV=1
v.corymbosum_GDV_reftransV1_0025640	0	15	2.88416	0.00304445	NULL	NULL	NULL	NULL	NULL	NULL
v.corymbosum_GDV_reftransV1_0016668	11.6667	107.333	2.87903	1.51e-05	GO:0032502 GO:0006355 GO:0006351 GO:0005634 GO:0005524	Biological Process:developmental process; "Biological Process:regulation of transcription, DNA-templated"; "Biological Process:transcription, DNA-templated"; Cellular Component:nucleus; Molecular Function:ATP binding;	IPR014977 IPR014978 IPR031137	WRC domain; "Glutamine-Leucine-Glutamine, QLQ"; Growth-regulating factor;	Growth-regulating factor 10 OS=Oryza sativa subsp. japonica GN=GRF10 PE=2 SV=1	Putative uncharacterized protein OS=Vitis vinifera GN=VIT_02s0025g04910 PE=4 SV=1
v.corymbosum_GDV_reftransV1_0034396	26	208	2.87405	9.97e-08	GO:0006468 GO:0005524 GO:0005524 GO:0005515 GO:0004672	Biological Process:protein phosphorylation; Molecular Function:ATP binding; Molecular Function:ATP binding; Molecular Function:protein binding; Molecular Function:protein kinase activity;	IPR000719 IPR001245 IPR001611 IPR011009 IPR013210 IPR017441 IPR032675	Protein kinase domain; "Serine-threonine/tyrosine-protein kinase, catalytic domain"; Leucine-rich repeat; Protein kinase-like domain; "Leucine-rich repeat-containing N-terminal, plant-type"; "Protein kinase, ATP binding site"; "Leucine-rich repeat domain, L domain-like";	Probable inactive receptor kinase At4g23740 OS=Arabidopsis thaliana GN=At4g23740 PE=2 SV=1	ACT7 OS=Rhododendron molle GN=ACT7 PE=2 SV=1
v.corymbosum_GDV_reftransV1_0031703	3.33333	38.3333	2.872	0.000338689	NULL	NULL	NULL	NULL	RING-H2 finger protein ATL66 OS=Arabidopsis thaliana GN=ATL66 PE=2 SV=1	RING-H2 finger protein ATL66-like OS=Nicotiana tabacum GN=LOC107784076 PE=4 SV=1
v.corymbosum_GDV_reftransV1_0000618	3.66667	278.333	2.86824	0.00314735	NULL	NULL	NULL	NULL	Uncharacterized protein C32A11.02c OS=Schizosaccharomyces pombe (strain 972 / ATCC 24843) GN=SPAC32A11.02c PE=4 SV=1	Uncharacterized protein OS=Pseudocercospora fijiensis (strain CIRAD86) GN=MYCFidRAFT_52829 PE=4 SV=1
v.corymbosum_GDV_reftransV1_0002593	60	425.667	2.86712	7.3e-13	NULL	NULL	NULL	NULL	NULL	Uncharacterized protein OS=Phialocephala subalpina GN=PAC_19365 PE=4 SV=1
v.corymbosum_GDV_reftransV1_0023693	1.33333	25.6667	2.86707	0.00155315	NULL	NULL	NULL	NULL	Probable mannitol dehydrogenase OS=Fragaria ananassa GN=CAD PE=2 SV=1	NULL
v.corymbosum_GDV_reftransV1_0011426	27	194	2.86357	2.04e-12	NULL	NULL	NULL	NULL	WRKY transcription factor 22 OS=Arabidopsis thaliana GN=WRKY22 PE=2 SV=1	Uncharacterized protein OS=Daucus carota subsp. sativus GN=DCAR_005574 PE=4 SV=1
v.corymbosum_GDV_reftransV1_0038419	45.3333	327.667	2.8631	2.2e-12	GO:0006412 GO:0005622 GO:0005840 GO:0003723 GO:0003676 GO:0003735	Biological Process:translation; Cellular Component:intracellular; Cellular Component:ribosome; Molecular Function:RNA binding; Molecular Function:nucleic acid binding; Molecular Function:structural constituent of ribosome;	IPR001892 IPR010979 IPR027437	Ribosomal protein S13; "Ribosomal protein S13-like, H2TH"; "30s ribosomal protein S13, C-terminal";	Ribosomal protein S13, mitochondrial OS=Daucus carota GN=RPS13 PE=3 SV=1	Ribosomal protein S13 OS=Vaccinium macrocarpon GN=rps13 PE=3 SV=1
v.corymbosum_GDV_reftransV1_0034443	7.66667	67.6667	2.86167	1.61e-05	NULL	NULL	NULL	NULL	Receptor-like protein 12 OS=Arabidopsis thaliana GN=RLP12 PE=2 SV=2	Uncharacterized protein (Fragment) OS=Populus trichocarpa GN=POPTR_0016s134801g PE=4 SV=1
v.corymbosum_GDV_reftransV1_0003736	42	288.333	2.85478	2.05e-18	GO:0006468 GO:0048544 GO:0005524 GO:0005524 GO:0004672 GO:0004674	Biological Process:protein phosphorylation; Biological Process:recognition of pollen; Molecular Function:ATP binding; Molecular Function:ATP binding; Molecular Function:protein kinase activity; Molecular Function:protein serine/threonine kinase activity;	IPR000719 IPR000858 IPR001480 IPR008271 IPR011009 IPR017441 IPR024171	Protein kinase domain; S-locus glycoprotein domain; Bulb-type lectin domain; "Serine/threonine-protein kinase, active site"; Protein kinase-like domain; "Protein kinase, ATP binding site"; S-receptor-like serine/threonine-protein kinase;	G-type lectin S-receptor-like serine/threonine-protein kinase RLK1 OS=Arabidopsis thaliana GN=RLK1 PE=2 SV=2	Serine/threonine-protein kinase OS=Citrus clementina GN=CICLE_v10017506mg PE=3 SV=1
v.corymbosum_GDV_reftransV1_0011675	3	120.333	2.85234	0.00300303	NULL	NULL	NULL	NULL	Fumarate reductase OS=Schizosaccharomyces pombe (strain 972 / ATCC 24843) GN=osm1 PE=3 SV=1	NULL
v.corymbosum_GDV_reftransV1_0012643	3	42	2.85145	0.000911368	NULL	NULL	NULL	NULL	NULL	NULL
v.corymbosum_GDV_reftransV1_0001448	9	85.3333	2.84921	0.000109449	GO:0006629	Biological Process:lipid metabolic process;	IPR002921 IPR029058	Fungal lipase-like domain; Alpha/Beta hydrolase fold;	Lipase-like PAD4 OS=Arabidopsis thaliana GN=PAD4 PE=1 SV=1	Lipase_3 domain-containing protein OS=Cephalotus follicularis GN=CFOL_v3_08538 PE=4 SV=1
v.corymbosum_GDV_reftransV1_0030015	4.33333	54	2.84901	0.00052324	NULL	NULL	NULL	NULL	Transposon TX1 uncharacterized 149 kDa protein OS=Xenopus laevis PE=4 SV=1	Putative AP endonuclease/reverse transcriptase OS=Brassica napus PE=4 SV=1
v.corymbosum_GDV_reftransV1_0031105	5	52.3333	2.84885	0.000213633	NULL	NULL	NULL	NULL	NULL	NULL
v.corymbosum_GDV_reftransV1_0006694	53.3333	380.667	2.84642	6.53e-12	GO:0006413 GO:0003743 GO:0003743	Biological Process:translational initiation; Molecular Function:translation initiation factor activity; Molecular Function:translation initiation factor activity;	IPR001950 IPR005874	SUI1 domain; Eukaryotic translation initiation factor SUI1;	Eukaryotic translation initiation factor eIF-1 OS=Saccharomyces cerevisiae (strain ATCC 204508 / S288c) GN=SUI1 PE=1 SV=1	Uncharacterized protein OS=fungal sp. No.11243 GN=ANO11243_050630 PE=4 SV=1
v.corymbosum_GDV_reftransV1_0000216	0	14.6667	2.84627	0.00346856	NULL	NULL	NULL	NULL	Probable D-xylulose kinase A OS=Neosartorya fischeri (strain ATCC 1020 / DSM 3700 / CBS 544.65 / FGSC A1164 / JCM 1740 / NRRL 181 / WB 181) GN=xkiA PE=2 SV=1	Uncharacterized protein OS=Aureobasidium subglaciale EXF-2481 GN=AUEXF2481DRAFT_31897 PE=4 SV=1
v.corymbosum_GDV_reftransV1_0007514	9.66667	85.6667	2.84277	2.53e-05	NULL	NULL	NULL	NULL	Phosphatidylethanolamine-binding protein homolog F40A3.3 OS=Caenorhabditis elegans GN=F40A3.3 PE=3 SV=1	Uncharacterized protein OS=Moniliophthora roreri GN=WG66_18548 PE=4 SV=1
v.corymbosum_GDV_reftransV1_0014048	40	275	2.84101	2e-16	GO:0055114 GO:0020037 GO:0005506 GO:0016705	Biological Process:oxidation-reduction process; Molecular Function:heme binding; Molecular Function:iron ion binding; "Molecular Function:oxidoreductase activity, acting on paired donors, with incorporation or reduction of molecular oxygen";	IPR001128 IPR002401 IPR017972	Cytochrome P450; "Cytochrome P450, E-class, group I"; "Cytochrome P450, conserved site";	Cytochrome P450 714C2 OS=Oryza sativa subsp. japonica GN=CYP714C2 PE=2 SV=1	Cytochrome P450 OS=Theobroma cacao GN=TCM_042318 PE=3 SV=1
v.corymbosum_GDV_reftransV1_0011771	7	58.3333	2.83962	5.57e-06	NULL	NULL	NULL	NULL	NULL	Uncharacterized protein OS=Baudoinia compniacensis (strain UAMH 10762) GN=BAUCODRAFT_191829 PE=4 SV=1
v.corymbosum_GDV_reftransV1_0014423	2	30.3333	2.83925	0.00121597	NULL	NULL	NULL	NULL	NULL	NULL
v.corymbosum_GDV_reftransV1_0032037	13.3333	103.333	2.83809	2.15e-07	NULL	NULL	NULL	NULL	LEAF RUST 10 DISEASE-RESISTANCE LOCUS RECEPTOR-LIKE PROTEIN KINASE-like 2.4 OS=Arabidopsis thaliana GN=LRK10L-2.4 PE=3 SV=1	probable serine/threonine-protein kinase At1g18390 isoform X1 OS=Nicotiana sylvestris GN=LOC104247981 PE=4 SV=1
v.corymbosum_GDV_reftransV1_0028278	48	323.333	2.83788	1.54e-20	GO:0055114 GO:0020037 GO:0005506 GO:0016705	Biological Process:oxidation-reduction process; Molecular Function:heme binding; Molecular Function:iron ion binding; "Molecular Function:oxidoreductase activity, acting on paired donors, with incorporation or reduction of molecular oxygen";	IPR001128 IPR002401 IPR017972	Cytochrome P450; "Cytochrome P450, E-class, group I"; "Cytochrome P450, conserved site";	Beta-amyrin 28-oxidase OS=Panax ginseng PE=2 SV=1	Cytochrome P450 OS=Ocimum basilicum PE=2 SV=1
v.corymbosum_GDV_reftransV1_0026582	0.333333	15	2.83691	0.00306987	GO:0016747	Molecular Function:transferase activity, transferring acyl groups other than amino-acyl groups;	IPR003480	Transferase;	Omega-hydroxypalmitate O-feruloyl transferase OS=Arabidopsis thaliana GN=HHT1 PE=1 SV=1	omega-hydroxypalmitate O-feruloyl transferase-like OS=Nicotiana tabacum GN=LOC107825023 PE=4 SV=1
v.corymbosum_GDV_reftransV1_0012833	1.66667	26.3333	2.83587	0.00133634	NULL	NULL	NULL	NULL	MDIS1-interacting receptor like kinase 2 OS=Arabidopsis thaliana GN=MIK2 PE=1 SV=3	Leucine-rich repeat receptor-like protein kinase family protein OS=Theobroma cacao GN=TCM_037044 PE=4 SV=1
v.corymbosum_GDV_reftransV1_0025156	3.33333	44.6667	2.8355	0.000798626	NULL	NULL	NULL	NULL	Retrovirus-related Pol polyprotein from transposon TNT 1-94 OS=Nicotiana tabacum PE=2 SV=1	Retrovirus-related Pol polyprotein from transposon TNT 1-94 OS=Cajanus cajan GN=KK1_015819 PE=4 SV=1
v.corymbosum_GDV_reftransV1_0016936	4	47	2.83516	0.000577238	GO:0055114 GO:0016630	Biological Process:oxidation-reduction process; Molecular Function:protochlorophyllide reductase activity;	IPR002347 IPR005979 IPR016040	Short-chain dehydrogenase/reductase SDR; Light-dependent protochlorophyllide reductase; NAD(P)-binding domain;	Protochlorophyllide reductase, chloroplastic OS=Cucumis sativus GN=PORA PE=2 SV=1	Uncharacterized protein OS=Jatropha curcas GN=JCGZ_20960 PE=4 SV=1
v.corymbosum_GDV_reftransV1_0013813	0.333333	17.3333	2.83484	0.00321941	NULL	NULL	NULL	NULL	NULL	NULL
v.corymbosum_GDV_reftransV1_0017396	36.6667	250.333	2.83389	5.38e-14	GO:0055114 GO:0005886 GO:0016655	Biological Process:oxidation-reduction process; Cellular Component:plasma membrane; "Molecular Function:oxidoreductase activity, acting on NAD(P)H, quinone or similar compound as acceptor";	IPR020905	NAD(P)H-quinone oxidoreductase subunit O;	NAD(P)H-quinone oxidoreductase subunit O, chloroplastic OS=Arabidopsis thaliana GN=ndhO PE=2 SV=1	NAD(P)H:plastoquinone dehydrogenase complex subunit O isoform 1 OS=Theobroma cacao GN=TCM_001481 PE=4 SV=1
v.corymbosum_GDV_reftransV1_0003582	2658.67	16975.3	2.83338	2.43e-269	GO:0008152 GO:0016787	Biological Process:metabolic process; Molecular Function:hydrolase activity;	IPR013094 IPR029058	Alpha/beta hydrolase fold-3; Alpha/Beta hydrolase fold;	Probable carboxylesterase 6 OS=Arabidopsis thaliana GN=CXE6 PE=2 SV=1	Uncharacterized protein OS=Jatropha curcas GN=JCGZ_24569 PE=4 SV=1
v.corymbosum_GDV_reftransV1_0002447	8.33333	206.667	2.83253	0.00262781	NULL	NULL	NULL	NULL	NULL	NULL
v.corymbosum_GDV_reftransV1_0001602	0	18	2.8306	0.00367442	NULL	NULL	NULL	NULL	Serine/threonine-protein phosphatase 1 OS=Escherichia coli (strain K12) GN=pphA PE=1 SV=1	Serine/threonine-protein phosphatase 1 OS=Shigella dysenteriae 1012 GN=Sd1012_4273 PE=4 SV=1
v.corymbosum_GDV_reftransV1_0008264	34.6667	238	2.83057	1.32e-14	GO:0006508 GO:0004252	Biological Process:proteolysis; Molecular Function:serine-type endopeptidase activity;	IPR000209 IPR010259 IPR015500 IPR023828	Peptidase S8/S53 domain; Peptidase S8 propeptide/proteinase inhibitor I9; "Peptidase S8, subtilisin-related"; "Peptidase S8, subtilisin, Ser-active site";	Subtilisin-like protease SBT1.9 OS=Arabidopsis thaliana GN=SBT1.9 PE=2 SV=1	Uncharacterized protein OS=Prunus persica GN=PRUPE_ppa001938mg PE=4 SV=1
v.corymbosum_GDV_reftransV1_0009005	10.6667	176	2.82993	0.00164911	NULL	NULL	NULL	NULL	Probable vacuolar protease A OS=Trichophyton verrucosum (strain HKI 0517) GN=PEP2 PE=3 SV=1	Uncharacterized protein OS=Baudoinia compniacensis (strain UAMH 10762) GN=BAUCODRAFT_34686 PE=3 SV=1
v.corymbosum_GDV_reftransV1_0022941	3	40.3333	2.82839	0.000853733	NULL	NULL	NULL	NULL	1,2-dihydroxy-3-keto-5-methylthiopentene dioxygenase OS=Phaeosphaeria nodorum (strain SN15 / ATCC MYA-4574 / FGSC 10173) GN=ADI1 PE=3 SV=2	1,2-dihydroxy-3-keto-5-methylthiopentene dioxygenase OS=Dothistroma septosporum (strain NZE10 / CBS 128990) GN=ADI1 PE=3 SV=1
v.corymbosum_GDV_reftransV1_0020064	52.3333	352	2.82786	2.31e-16	GO:0055114 GO:0016717	Biological Process:oxidation-reduction process; "Molecular Function:oxidoreductase activity, acting on paired donors, with oxidation of a pair of donors resulting in the reduction of molecular oxygen to two molecules of water";	IPR015876	Acyl-CoA desaturase;	Palmitoyl-monogalactosyldiacylglycerol delta-7 desaturase, chloroplastic OS=Arabidopsis thaliana GN=ADS3 PE=1 SV=2	NULL
v.corymbosum_GDV_reftransV1_0026974	1452	9233.67	2.82694	2.56e-194	NULL	NULL	NULL	NULL	Polyol transporter 5 OS=Arabidopsis thaliana GN=PLT5 PE=1 SV=2	Polyol transporter OS=Camellia sinensis PE=2 SV=1
v.corymbosum_GDV_reftransV1_0010864	31	218.667	2.82674	1.99e-10	NULL	NULL	NULL	NULL	ADP,ATP carrier protein, mitochondrial OS=Solanum tuberosum GN=ANT PE=2 SV=1	NULL
v.corymbosum_GDV_reftransV1_0021745	3.66667	39.6667	2.82663	0.000352759	NULL	NULL	IPR004263	Exostosin-like;	Probable xyloglucan galactosyltransferase GT14 OS=Arabidopsis thaliana GN=GT14 PE=2 SV=1	Exostosin domain-containing protein OS=Cephalotus follicularis GN=CFOL_v3_34022 PE=4 SV=1
v.corymbosum_GDV_reftransV1_0025827	89.3333	582	2.82663	1.23e-30	NULL	NULL	NULL	NULL	Serine/threonine-protein kinase BRI1-like 2 OS=Arabidopsis thaliana GN=BRL2 PE=1 SV=1	Uncharacterized protein OS=Manihot esculenta GN=MANES_S062300 PE=4 SV=1
v.corymbosum_GDV_reftransV1_0007056	0.666667	24	2.82507	0.00316909	NULL	NULL	NULL	NULL	NULL	Uncharacterized protein OS=Kwoniella pini CBS 10737 GN=I206_00352 PE=4 SV=1
v.corymbosum_GDV_reftransV1_0022574	11.6667	206.333	2.82364	0.00193937	NULL	NULL	NULL	NULL	Protein PLANT CADMIUM RESISTANCE 6 OS=Arabidopsis thaliana GN=PCR6 PE=2 SV=1	Uncharacterized protein (Fragment) OS=Erythranthe guttata GN=MIMGU_mgv1a024272mg PE=4 SV=1
v.corymbosum_GDV_reftransV1_0007817	3	36.3333	2.823	0.000795255	NULL	NULL	NULL	NULL	NULL	Uncharacterized protein OS=Dothistroma septosporum (strain NZE10 / CBS 128990) GN=DOTSEDRAFT_70297 PE=4 SV=1
v.corymbosum_GDV_reftransV1_0017073	0	12.6667	2.81927	0.00378401	GO:0004523 GO:0003676 GO:0003676	Molecular Function:RNA-DNA hybrid ribonuclease activity; Molecular Function:nucleic acid binding; Molecular Function:nucleic acid binding;	IPR002156 IPR004345 IPR012337 IPR026960	Ribonuclease H domain; TB2/DP1/HVA22-related protein; Ribonuclease H-like domain; Reverse transcriptase zinc-binding domain;	Putative ribonuclease H protein At1g65750 OS=Arabidopsis thaliana GN=At1g65750 PE=3 SV=1	LINE-type retrotransposon LIb DNA OS=Ipomoea batatas PE=4 SV=1
v.corymbosum_GDV_reftransV1_0028628	13	98.6667	2.81855	5.85e-07	GO:0006468 GO:0048544 GO:0005524 GO:0005524 GO:0004672	Biological Process:protein phosphorylation; Biological Process:recognition of pollen; Molecular Function:ATP binding; Molecular Function:ATP binding; Molecular Function:protein kinase activity;	IPR000719 IPR000858 IPR008271 IPR011009 IPR017441	Protein kinase domain; S-locus glycoprotein domain; "Serine/threonine-protein kinase, active site"; Protein kinase-like domain; "Protein kinase, ATP binding site";	G-type lectin S-receptor-like serine/threonine-protein kinase RLK1 OS=Arabidopsis thaliana GN=RLK1 PE=2 SV=2	Serine/threonine-protein kinase OS=Populus trichocarpa GN=POPTR_0003s21910g PE=3 SV=1
v.corymbosum_GDV_reftransV1_0008667	73.6667	482.667	2.81647	1e-22	NULL	NULL	NULL	NULL	LEAF RUST 10 DISEASE-RESISTANCE LOCUS RECEPTOR-LIKE PROTEIN KINASE-like 1.3 OS=Arabidopsis thaliana GN=LRK10L-1.3 PE=2 SV=1	Uncharacterized protein OS=Solanum tuberosum PE=4 SV=1
v.corymbosum_GDV_reftransV1_0014435	417.333	2639	2.8156	5.62e-105	NULL	NULL	NULL	NULL	Caffeic acid 3-O-methyltransferase OS=Catharanthus roseus GN=COMT1 PE=2 SV=1	O-methyltransferase OS=Vaccinium corymbosum PE=2 SV=1
v.corymbosum_GDV_reftransV1_0003495	323	2047.67	2.81328	6.06e-84	GO:0015979 GO:0009522 GO:0009538	Biological Process:photosynthesis; Cellular Component:photosystem I; Cellular Component:photosystem I reaction center;	IPR003757	Photosystem I PsaL, reaction centre subunit XI;	Photosystem I reaction center subunit XI, chloroplastic OS=Arabidopsis thaliana GN=PSAL PE=1 SV=2	photosystem I reaction center subunit XI, chloroplastic OS=Nelumbo nucifera GN=LOC104605295 PE=4 SV=1
v.corymbosum_GDV_reftransV1_0004308	3.66667	36.3333	2.81311	0.000183024	GO:0005515	Molecular Function:protein binding;	IPR001680 IPR015943 IPR017986	WD40 repeat; WD40/YVTN repeat-like-containing domain; WD40-repeat-containing domain;	WD repeat-containing protein 44 OS=Bos taurus GN=WDR44 PE=1 SV=1	Uncharacterized protein OS=Populus trichocarpa GN=POPTR_0002s17470g PE=4 SV=2
v.corymbosum_GDV_reftransV1_0023924	15.3333	248	2.81276	0.00178696	GO:0008152 GO:0016787	Biological Process:metabolic process; Molecular Function:hydrolase activity;	IPR013094 IPR029058 IPR033140	Alpha/beta hydrolase fold-3; Alpha/Beta hydrolase fold; "Lipase, GDXG, putative serine active site";	Probable carboxylesterase 2 OS=Arabidopsis thaliana GN=CXE2 PE=2 SV=1	Catalytic, putative OS=Ricinus communis GN=RCOM_0814000 PE=4 SV=1
v.corymbosum_GDV_reftransV1_0012424	13	596	2.81067	0.00370674	GO:0030244 GO:0016020 GO:0016760	Biological Process:cellulose biosynthetic process; Cellular Component:membrane; Molecular Function:cellulose synthase (UDP-forming) activity;	IPR005150 IPR029044	Cellulose synthase; Nucleotide-diphospho-sugar transferases;	Cellulose synthase-like protein G3 OS=Arabidopsis thaliana GN=CSLG3 PE=2 SV=2	Putative uncharacterized protein OS=Vitis vinifera GN=VIT_02s0025g01920 PE=3 SV=1
v.corymbosum_GDV_reftransV1_0035099	4.66667	45	2.81009	0.000123274	NULL	NULL	NULL	NULL	NULL	uncharacterized protein LOC104597869 isoform X2 OS=Nelumbo nucifera GN=LOC104597869 PE=4 SV=1
v.corymbosum_GDV_reftransV1_0001102	2.66667	35.3333	2.80988	0.00123166	NULL	NULL	NULL	NULL	Mannose-6-phosphate isomerase OS=Neosartorya fumigata (strain ATCC MYA-4609 / Af293 / CBS 101355 / FGSC A1100) GN=pmi1 PE=2 SV=2	Mannose-6-phosphate isomerase OS=Pseudocercospora fijiensis (strain CIRAD86) GN=MYCFidRAFT_48216 PE=3 SV=1
v.corymbosum_GDV_reftransV1_0027361	3.33333	49.3333	2.80972	0.00142573	NULL	NULL	NULL	NULL	LEAF RUST 10 DISEASE-RESISTANCE LOCUS RECEPTOR-LIKE PROTEIN KINASE-like 2.8 OS=Arabidopsis thaliana GN=LRK10L-2.8 PE=2 SV=2	Putative uncharacterized protein OS=Vitis vinifera GN=VIT_16s0022g01640 PE=3 SV=1
v.corymbosum_GDV_reftransV1_0029899	5.33333	49.6667	2.80863	0.00012461	GO:0005515	Molecular Function:protein binding;	IPR002885 IPR011990	Pentatricopeptide repeat; Tetratricopeptide-like helical domain;	Pentatricopeptide repeat-containing protein At4g21065 OS=Arabidopsis thaliana GN=PCMP-H28 PE=2 SV=2	Putative uncharacterized protein OS=Vitis vinifera GN=VITISV_019655 PE=4 SV=1
v.corymbosum_GDV_reftransV1_0030824	568	3585	2.80782	1.3e-94	NULL	NULL	NULL	NULL	NULL	NULL
v.corymbosum_GDV_reftransV1_0000880	20	141.667	2.80194	4.23e-09	NULL	NULL	IPR022801	Ribosomal protein S4/S9;	Ribosomal protein S4, mitochondrial OS=Arabidopsis thaliana GN=RPS4 PE=2 SV=2	NULL
v.corymbosum_GDV_reftransV1_0026008	185	1166.33	2.7999	4.11e-49	GO:0009055	Molecular Function:electron carrier activity;	IPR003245 IPR008972	Phytocyanin domain; Cupredoxin;	Blue copper protein OS=Pisum sativum PE=2 SV=1	NULL
v.corymbosum_GDV_reftransV1_0019124	8.66667	76.3333	2.79804	9.81e-05	NULL	NULL	NULL	NULL	ATP-citrate synthase beta chain protein 1 OS=Oryza sativa subsp. japonica GN=ACLB-1 PE=2 SV=1	Uncharacterized protein (Fragment) OS=Genlisea aurea GN=M569_17298 PE=4 SV=1
v.corymbosum_GDV_reftransV1_0011917	15.3333	114.333	2.79785	1.53e-07	NULL	NULL	NULL	NULL	Crocetin glucosyltransferase, chloroplastic OS=Gardenia jasminoides GN=UGT75L6 PE=1 SV=1	Glycosyltransferase OS=Morus notabilis GN=L484_005682 PE=3 SV=1
v.corymbosum_GDV_reftransV1_0032853	0.333333	20.3333	2.79754	0.00381959	NULL	NULL	IPR000477	Reverse transcriptase domain;	Transposon Ty3-I Gag-Pol polyprotein OS=Saccharomyces cerevisiae (strain ATCC 204508 / S288c) GN=TY3B-I PE=3 SV=2	RVT_1 domain-containing protein (Fragment) OS=Cephalotus follicularis GN=CFOL_v3_28553 PE=4 SV=1
v.corymbosum_GDV_reftransV1_0025799	0.666667	20.3333	2.79712	0.00330748	NULL	NULL	NULL	NULL	NULL	Uncharacterized protein OS=Jatropha curcas GN=JCGZ_25976 PE=4 SV=1
v.corymbosum_GDV_reftransV1_0028706	4.66667	582.333	2.796	0.00411868	GO:0016020 GO:0005524 GO:0016887	Cellular Component:membrane; Molecular Function:ATP binding; Molecular Function:ATPase activity;	IPR003439 IPR003593 IPR013525 IPR017871 IPR027417	ABC transporter-like; AAA+ ATPase domain; ABC-2 type transporter; "ABC transporter, conserved site"; P-loop containing nucleoside triphosphate hydrolase;	ABC transporter G family member 15 OS=Arabidopsis thaliana GN=ABCG15 PE=2 SV=2	ABC transporter G family member 15-like OS=Cucumis melo GN=LOC103491495 PE=4 SV=1
v.corymbosum_GDV_reftransV1_0008417	54.3333	372.667	2.79452	1.57e-11	GO:0055114 GO:0020037 GO:0005506 GO:0016705	Biological Process:oxidation-reduction process; Molecular Function:heme binding; Molecular Function:iron ion binding; "Molecular Function:oxidoreductase activity, acting on paired donors, with incorporation or reduction of molecular oxygen";	IPR001128 IPR002401	Cytochrome P450; "Cytochrome P450, E-class, group I";	Cytochrome P450 71A4 OS=Solanum melongena GN=CYP71A4 PE=2 SV=1	Cytochrome P450 monooxygenase OS=Nothapodytes nimmoniana PE=2 SV=1
v.corymbosum_GDV_reftransV1_0035712	102.667	655.333	2.7942	2.19e-31	NULL	NULL	NULL	NULL	NULL	Uncharacterized protein OS=Populus trichocarpa GN=POPTR_0010s01580g PE=4 SV=2
v.corymbosum_GDV_reftransV1_0005151	5.66667	62.6667	2.78854	0.000573433	NULL	NULL	NULL	NULL	ATP synthase subunit 4, mitochondrial OS=Neurospora crassa (strain ATCC 24698 / 74-OR23-1A / CBS 708.71 / DSM 1257 / FGSC 987) GN=atp-3 PE=3 SV=1	Uncharacterized protein OS=Paraphaeosphaeria sporulosa GN=CC84DRAFT_1115415 PE=4 SV=1
v.corymbosum_GDV_reftransV1_0028877	20.6667	146.333	2.788	2.12e-09	NULL	NULL	IPR013057	Amino acid transporter, transmembrane domain;	Probable amino acid permease 7 OS=Arabidopsis thaliana GN=AAP7 PE=2 SV=1	NULL
v.corymbosum_GDV_reftransV1_0007537	0	14.6667	2.78261	0.0042974	NULL	NULL	NULL	NULL	NULL	Uncharacterized protein OS=Cephalotus follicularis GN=CFOL_v3_18847 PE=4 SV=1
v.corymbosum_GDV_reftransV1_0035687	2.66667	36	2.78088	0.00123142	GO:0005515 GO:0008270	Molecular Function:protein binding; Molecular Function:zinc ion binding;	IPR001841 IPR013083	Zinc finger, RING-type; "Zinc finger, RING/FYVE/PHD-type";	RING-H2 finger protein ATL78 OS=Arabidopsis thaliana GN=ATL78 PE=2 SV=1	NULL
v.corymbosum_GDV_reftransV1_0002139	11.6667	183	2.78036	0.00198965	NULL	NULL	NULL	NULL	NULL	Uncharacterized protein OS=Mycosphaerella eumusae GN=AC578_7885 PE=4 SV=1
v.corymbosum_GDV_reftransV1_0007582	0	12.3333	2.77868	0.0043362	NULL	NULL	NULL	NULL	Probable alanine aminotransferase, mitochondrial OS=Saccharomyces cerevisiae (strain ATCC 204508 / S288c) GN=ALT1 PE=1 SV=1	Uncharacterized protein OS=Zymoseptoria tritici (strain CBS 115943 / IPO323) GN=MYCGRDRAFT_92510 PE=4 SV=1
v.corymbosum_GDV_reftransV1_0013771	4.66667	54.3333	2.77825	0.000829834	NULL	NULL	NULL	NULL	NULL	Putative uncharacterized protein OS=Vitis vinifera GN=VITISV_028682 PE=4 SV=1
v.corymbosum_GDV_reftransV1_0009219	106.667	672.667	2.77747	2.68e-31	GO:0055085 GO:0016021 GO:0016020 GO:0022891 GO:0022857 GO:0005215	Biological Process:transmembrane transport; Cellular Component:integral component of membrane; Cellular Component:membrane; Molecular Function:substrate-specific transmembrane transporter activity; Molecular Function:transmembrane transporter activity; Molecular Function:transporter activity;	IPR003663 IPR005828 IPR005829 IPR020846	Sugar/inositol transporter; "Major facilitator, sugar transporter-like"; "Sugar transporter, conserved site"; Major facilitator superfamily domain;	Sugar transport protein 13 OS=Arabidopsis thaliana GN=STP13 PE=1 SV=2	Uncharacterized protein OS=Gossypium raimondii GN=B456_006G237400 PE=3 SV=1
v.corymbosum_GDV_reftransV1_0034102	0	17	2.7768	0.00439177	GO:0005634 GO:0003677	Cellular Component:nucleus; Molecular Function:DNA binding;	IPR004333	Transcription factor, SBP-box;	Squamosa promoter-binding-like protein 13B OS=Arabidopsis thaliana GN=SPL13B PE=3 SV=1	SBP-box transcription factor OS=Betula luminifera GN=SPL1 PE=2 SV=1
v.corymbosum_GDV_reftransV1_0029706	81.3333	513.667	2.77674	1.91e-23	NULL	NULL	NULL	NULL	NULL	Putative ovule protein OS=Solanum chacoense PE=4 SV=1
v.corymbosum_GDV_reftransV1_0022411	7.33333	58.3333	2.77574	1.09e-05	NULL	NULL	NULL	NULL	NULL	NULL
v.corymbosum_GDV_reftransV1_0008182	1834.67	11262.7	2.77567	2.31e-216	GO:0055085 GO:0016021 GO:0016020 GO:0022891 GO:0022857 GO:0005215	Biological Process:transmembrane transport; Cellular Component:integral component of membrane; Cellular Component:membrane; Molecular Function:substrate-specific transmembrane transporter activity; Molecular Function:transmembrane transporter activity; Molecular Function:transporter activity;	IPR003663 IPR005828 IPR005829 IPR020846	Sugar/inositol transporter; "Major facilitator, sugar transporter-like"; "Sugar transporter, conserved site"; Major facilitator superfamily domain;	Polyol transporter 5 OS=Arabidopsis thaliana GN=PLT5 PE=1 SV=2	Polyol transporter OS=Camellia sinensis PE=2 SV=1
v.corymbosum_GDV_reftransV1_0016216	37.3333	242.667	2.77494	4.39e-15	GO:0005507 GO:0009055	Molecular Function:copper ion binding; Molecular Function:electron carrier activity;	IPR000923 IPR001235 IPR002387 IPR008972 IPR028871	Blue (type 1) copper domain; "Blue (type 1) copper protein, plastocyanin-type"; Plastocyanin; Cupredoxin; "Blue (type 1) copper protein, binding site";	Plastocyanin, chloroplastic OS=Solanum lycopersicum GN=PETE PE=2 SV=1	Plastocyanin OS=Ricinus communis GN=RCOM_1599580 PE=3 SV=1
v.corymbosum_GDV_reftransV1_0011577	4.33333	46.6667	2.77154	0.000589616	NULL	NULL	NULL	NULL	NULL	NULL
v.corymbosum_GDV_reftransV1_0011448	24.3333	164.333	2.77109	1.71e-10	GO:0006412 GO:0006412 GO:0015934 GO:0005840 GO:0003735	Biological Process:translation; Biological Process:translation; Cellular Component:large ribosomal subunit; Cellular Component:ribosome; Molecular Function:structural constituent of ribosome;	IPR005755 IPR005822 IPR023563	Ribosomal protein L13, eukaryotic/archaeal; Ribosomal protein L13; "Ribosomal protein L13, conserved site";	60S ribosomal protein L16 OS=Neurospora crassa (strain ATCC 24698 / 74-OR23-1A / CBS 708.71 / DSM 1257 / FGSC 987) GN=crp-46 PE=3 SV=1	Uncharacterized protein OS=Aureobasidium pullulans GN=AUREO_004260 PE=3 SV=1
v.corymbosum_GDV_reftransV1_0027229	1.33333	20.6667	2.7709	0.00193637	NULL	NULL	NULL	NULL	LINE-1 reverse transcriptase homolog OS=Nycticebus coucang PE=3 SV=1	Putative uncharacterized protein T18B22.50 OS=Arabidopsis thaliana GN=T18B22.50 PE=4 SV=1
v.corymbosum_GDV_reftransV1_0000074	11	81	2.76748	5.49e-07	NULL	NULL	IPR004263	Exostosin-like;	Probable glycosyltransferase At5g03795 OS=Arabidopsis thaliana GN=At5g03795 PE=3 SV=2	NULL
v.corymbosum_GDV_reftransV1_0000506	18	126	2.76694	5.31e-08	GO:0006855 GO:0055085 GO:0016020 GO:0015297 GO:0015238	Biological Process:drug transmembrane transport; Biological Process:transmembrane transport; Cellular Component:membrane; Molecular Function:antiporter activity; Molecular Function:drug transmembrane transporter activity;	IPR002528	Multi antimicrobial extrusion protein;	Protein DETOXIFICATION 33 OS=Arabidopsis thaliana GN=DTX33 PE=2 SV=1	Protein DETOXIFICATION OS=Vaccinium corymbosum PE=2 SV=1
v.corymbosum_GDV_reftransV1_0004489	152.333	939.667	2.76478	1.32e-34	GO:0042545 GO:0005618 GO:0004857 GO:0030599	Biological Process:cell wall modification; Cellular Component:cell wall; Molecular Function:enzyme inhibitor activity; Molecular Function:pectinesterase activity;	IPR000070 IPR006501 IPR011050 IPR012334 IPR018040 IPR033131	Pectinesterase, catalytic; Pectinesterase inhibitor domain; Pectin lyase fold/virulence factor; Pectin lyase fold; "Pectinesterase, Tyr active site"; "Pectinesterase, Asp active site";	Pectinesterase/pectinesterase inhibitor PPE8B OS=Prunus persica PE=2 SV=1	NULL
v.corymbosum_GDV_reftransV1_0021555	0	17.3333	2.76448	0.00457337	GO:0005515	Molecular Function:protein binding;	IPR001611 IPR003591 IPR032675	Leucine-rich repeat; "Leucine-rich repeat, typical subtype"; "Leucine-rich repeat domain, L domain-like";	Disease resistance protein TAO1 OS=Arabidopsis thaliana GN=TAO1 PE=4 SV=1	TMV resistance protein N-like isoform X2 OS=Nelumbo nucifera GN=LOC104596827 PE=4 SV=1
v.corymbosum_GDV_reftransV1_0034550	270.333	1662.33	2.76317	4.44e-38	GO:0051513	Biological Process:regulation of monopolar cell growth;	IPR033334	Protein LONGIFOLIA 1/2;	Protein LONGIFOLIA 1 OS=Arabidopsis thaliana GN=LNG1 PE=1 SV=1	Putative uncharacterized protein OS=Vitis vinifera GN=VIT_14s0068g00360 PE=4 SV=1
v.corymbosum_GDV_reftransV1_0013688	0.666667	18.6667	2.76185	0.00354658	GO:0005634	Cellular Component:nucleus;	IPR004367 IPR013763 IPR029507	Cyclin, C-terminal domain; Cyclin-like; "Cyclin A, plant";	G2/mitotic-specific cyclin C13-1 (Fragment) OS=Daucus carota PE=2 SV=1	NULL
v.corymbosum_GDV_reftransV1_0001313	34	233.333	2.76181	4.97e-10	NULL	NULL	NULL	NULL	Phosphatidylcholine:diacylglycerol cholinephosphotransferase 1 OS=Arabidopsis thaliana GN=ROD1 PE=1 SV=1	Uncharacterized protein OS=Glycine max GN=LOC100775686 PE=4 SV=1
v.corymbosum_GDV_reftransV1_0022113	25	169	2.75998	1.29e-09	NULL	NULL	NULL	NULL	L-type lectin-domain containing receptor kinase V.9 OS=Arabidopsis thaliana GN=LECRK59 PE=2 SV=1	Receptor lectin kinase OS=Theobroma cacao GN=TCM_021886 PE=4 SV=1
v.corymbosum_GDV_reftransV1_0002697	0	17	2.75788	0.00467279	NULL	NULL	IPR013977 IPR029043	Glycine cleavage T-protein, C-terminal barrel domain; "Glycine cleavage T-protein/YgfZ, C-terminal domain";	Aminomethyltransferase OS=Shigella boydii serotype 18 (strain CDC 3083-94 / BS512) GN=gcvT PE=3 SV=1	Aminomethyltransferase OS=Dendroctonus ponderosae GN=D910_00966 PE=3 SV=1
v.corymbosum_GDV_reftransV1_0024215	0.666667	16	2.75717	0.00336497	NULL	NULL	NULL	NULL	NULL	NULL
v.corymbosum_GDV_reftransV1_0014873	14.6667	116.333	2.75515	2.28e-05	NULL	NULL	NULL	NULL	Chitotriosidase-1 OS=Homo sapiens GN=CHIT1 PE=1 SV=1	NULL
v.corymbosum_GDV_reftransV1_0000406	438	2653.33	2.75487	7.67e-73	NULL	NULL	NULL	NULL	Phospho-2-dehydro-3-deoxyheptonate aldolase 1, chloroplastic OS=Nicotiana tabacum GN=DHAPS-1 PE=2 SV=1	NULL
v.corymbosum_GDV_reftransV1_0022829	4.33333	49.3333	2.75388	0.000915917	NULL	NULL	NULL	NULL	Meiotically up-regulated gene 190 protein OS=Schizosaccharomyces pombe (strain 972 / ATCC 24843) GN=mug190 PE=1 SV=1	Uncharacterized protein OS=Dothistroma septosporum (strain NZE10 / CBS 128990) GN=DOTSEDRAFT_68170 PE=4 SV=1
v.corymbosum_GDV_reftransV1_0033164	173.667	1059	2.7526	2.29e-44	NULL	NULL	IPR007541	Uncharacterised protein family, basic secretory protein;	Basic secretory protease (Fragments) OS=Boswellia serrata PE=1 SV=1	Putative uncharacterized protein OS=Vitis vinifera GN=VIT_03s0091g00130 PE=4 SV=1
v.corymbosum_GDV_reftransV1_0031891	50.6667	341.333	2.75215	2.98e-11	GO:0055114 GO:0020037 GO:0005506 GO:0016705	Biological Process:oxidation-reduction process; Molecular Function:heme binding; Molecular Function:iron ion binding; "Molecular Function:oxidoreductase activity, acting on paired donors, with incorporation or reduction of molecular oxygen";	IPR001128 IPR002401 IPR017972	Cytochrome P450; "Cytochrome P450, E-class, group I"; "Cytochrome P450, conserved site";	Cytochrome P450 82A4 OS=Glycine max GN=CYP82A4 PE=2 SV=1	Putative uncharacterized protein OS=Vitis vinifera GN=VIT_18s0001g11580 PE=3 SV=1
v.corymbosum_GDV_reftransV1_0027960	0	12	2.75145	0.00474344	NULL	NULL	IPR006502	Protein of unknown function PDDEXK-like;	NULL	Leucine-rich repeat structural protein ORF147 OS=Theobroma cacao GN=TCM_032999 PE=4 SV=1
v.corymbosum_GDV_reftransV1_0033750	1	21	2.75115	0.0032284	NULL	NULL	NULL	NULL	Multiple organellar RNA editing factor 8, chloroplastic/mitochondrial OS=Arabidopsis thaliana GN=MORF8 PE=1 SV=1	multiple organellar RNA editing factor 8, chloroplastic/mitochondrial-like OS=Nelumbo nucifera GN=LOC104612142 PE=4 SV=1
v.corymbosum_GDV_reftransV1_0020670	2.66667	36.3333	2.74954	0.00173997	GO:0006694 GO:0008168	Biological Process:steroid biosynthetic process; Molecular Function:methyltransferase activity;	IPR013705 IPR029063 IPR030384	Sterol methyltransferase C-terminal; S-adenosyl-L-methionine-dependent methyltransferase; SAM-dependent methyltransferase SMT-type;	Cycloartenol-C-24-methyltransferase OS=Arabidopsis thaliana GN=SMT1 PE=1 SV=1	Methyltransferase OS=Medicago truncatula GN=MTR_3g032530 PE=3 SV=1
v.corymbosum_GDV_reftransV1_0010568	0	13	2.74868	0.00479622	GO:0015991 GO:0033179 GO:0033177 GO:0015078	Biological Process:ATP hydrolysis coupled proton transport; "Cellular Component:proton-transporting V-type ATPase, V0 domain"; "Cellular Component:proton-transporting two-sector ATPase complex, proton-transporting domain"; Molecular Function:hydrogen ion transmembrane transporter activity;	IPR000245 IPR002379 IPR011555	V-ATPase proteolipid subunit; V-ATPase proteolipid subunit C-like domain; "V-ATPase proteolipid subunit C, eukaryotic";	V-type proton ATPase subunit c OS=Saccharomyces cerevisiae (strain ATCC 204508 / S288c) GN=VMA3 PE=1 SV=1	V-type proton ATPase proteolipid subunit OS=Saccharomyces cerevisiae (strain RM11-1a) GN=SCRG_04441 PE=3 SV=1
v.corymbosum_GDV_reftransV1_0026006	44.6667	287.667	2.7482	8.16e-15	GO:0005515	Molecular Function:protein binding;	IPR004045 IPR004046 IPR010987 IPR012336	Glutathione S-transferase, N-terminal; "Glutathione S-transferase, C-terminal"; "Glutathione S-transferase, C-terminal-like"; Thioredoxin-like fold;	Glutathione S-transferase U18 OS=Arabidopsis thaliana GN=GSTU18 PE=2 SV=1	NULL
v.corymbosum_GDV_reftransV1_0013882	1	18.3333	2.74303	0.00280504	NULL	NULL	NULL	NULL	Probable LRR receptor-like serine/threonine-protein kinase At3g47570 OS=Arabidopsis thaliana GN=At3g47570 PE=2 SV=1	Uncharacterized protein OS=Populus trichocarpa GN=POPTR_0015s04680g PE=3 SV=2
v.corymbosum_GDV_reftransV1_0027060	0.333333	13.6667	2.74188	0.00431109	NULL	NULL	NULL	NULL	ABC transporter C family member 2 OS=Arabidopsis thaliana GN=ABCC2 PE=1 SV=2	Uncharacterized protein (Fragment) OS=Citrus sinensis GN=CISIN_1g0007462mg PE=4 SV=1
v.corymbosum_GDV_reftransV1_0005043	52.3333	335.333	2.73993	1.62e-11	GO:0006412 GO:0005622 GO:0005840 GO:0003735	Biological Process:translation; Cellular Component:intracellular; Cellular Component:ribosome; Molecular Function:structural constituent of ribosome;	IPR001976 IPR012678 IPR018098	Ribosomal protein S24e; Ribosomal protein L23/L15e core domain; Ribosomal S24e conserved site;	40S ribosomal protein S24 OS=Chaetomium thermophilum (strain DSM 1495 / CBS 144.50 / IMI 039719) GN=CTHT_0041970.2 PE=3 SV=1	40S ribosomal protein S24 OS=Zymoseptoria tritici (strain CBS 115943 / IPO323) GN=MYCGRDRAFT_70471 PE=3 SV=1
v.corymbosum_GDV_reftransV1_0037464	0.333333	14.6667	2.73877	0.00445299	GO:0005975 GO:0004553	Biological Process:carbohydrate metabolic process; "Molecular Function:hydrolase activity, hydrolyzing O-glycosyl compounds";	IPR001360 IPR017853 IPR033132	Glycoside hydrolase family 1; Glycoside hydrolase superfamily; "Glycosyl hydrolases family 1, N-terminal conserved site";	Beta-glucosidase 18 OS=Oryza sativa subsp. japonica GN=BGLU18 PE=3 SV=2	Glycoside hydrolase, family 1 OS=Corchorus olitorius GN=COLO4_09446 PE=3 SV=1
v.corymbosum_GDV_reftransV1_0013187	12.6667	206.333	2.7373	0.00294591	NULL	NULL	NULL	NULL	NULL	Uncharacterized protein OS=Dothistroma septosporum (strain NZE10 / CBS 128990) GN=DOTSEDRAFT_74267 PE=4 SV=1
v.corymbosum_GDV_reftransV1_0001209	279.333	1694.67	2.73682	3.6e-55	NULL	NULL	NULL	NULL	NULL	NULL
v.corymbosum_GDV_reftransV1_0002571	2.66667	32.6667	2.73652	0.00130649	NULL	NULL	NULL	NULL	Phosphoglycerate mutase-like protein AT74H OS=Arabidopsis thaliana GN=At1g08940 PE=3 SV=2	Uncharacterized protein OS=Coffea canephora GN=GSCOC_T00035430001 PE=4 SV=1
v.corymbosum_GDV_reftransV1_0005121	7.33333	67	2.73227	0.000291507	NULL	NULL	NULL	NULL	Mitochondrial phosphate carrier protein 2 OS=Saccharomyces cerevisiae (strain ATCC 204508 / S288c) GN=PIC2 PE=1 SV=1	Uncharacterized protein OS=Baudoinia compniacensis (strain UAMH 10762) GN=BAUCODRAFT_401797 PE=3 SV=1
v.corymbosum_GDV_reftransV1_0038748	0	13	2.7314	0.00507402	GO:0015986 GO:0045261 GO:0046933	Biological Process:ATP synthesis coupled proton transport; "Cellular Component:proton-transporting ATP synthase complex, catalytic core F(1)"; "Molecular Function:proton-transporting ATP synthase activity, rotational mechanism";	IPR000131 IPR023632	ATP synthase, F1 complex, gamma subunit; "ATP synthase, F1 complex, gamma subunit conserved site";	ATP synthase gamma chain 1, chloroplastic OS=Arabidopsis thaliana GN=ATPC1 PE=1 SV=1	Uncharacterized protein OS=Eucalyptus grandis GN=EUGRSUZ_E04053 PE=3 SV=1
v.corymbosum_GDV_reftransV1_0022228	815.333	4848.33	2.72997	1.71e-145	NULL	NULL	NULL	NULL	Protein ECERIFERUM 3 OS=Arabidopsis thaliana GN=CER3 PE=1 SV=1	Putative uncharacterized protein OS=Vitis vinifera GN=VIT_11s0037g01210 PE=3 SV=1
v.corymbosum_GDV_reftransV1_0035212	176	1063.33	2.72665	1.45e-42	GO:0016747	Molecular Function:transferase activity, transferring acyl groups other than amino-acyl groups;	IPR003480	Transferase;	Shikimate O-hydroxycinnamoyltransferase OS=Nicotiana tabacum GN=HST PE=1 SV=1	Hydroxycinnamoyl CoA shikimate/quinate hydroxycinnamoyl transferase OS=Platycodon grandiflorus GN=HCT PE=2 SV=1
v.corymbosum_GDV_reftransV1_0035115	0	11.6667	2.72654	0.00514494	NULL	NULL	NULL	NULL	NULL	Uncharacterized protein OS=Citrus clementina GN=CICLE_v10026545mg PE=4 SV=1
v.corymbosum_GDV_reftransV1_0027467	0.666667	15.3333	2.7265	0.00364455	GO:0006468 GO:0005524 GO:0005524 GO:0005515 GO:0004672	Biological Process:protein phosphorylation; Molecular Function:ATP binding; Molecular Function:ATP binding; Molecular Function:protein binding; Molecular Function:protein kinase activity;	IPR000719 IPR001611 IPR008271 IPR011009 IPR017441 IPR032675	Protein kinase domain; Leucine-rich repeat; "Serine/threonine-protein kinase, active site"; Protein kinase-like domain; "Protein kinase, ATP binding site"; "Leucine-rich repeat domain, L domain-like";	Probable LRR receptor-like serine/threonine-protein kinase At1g34110 OS=Arabidopsis thaliana GN=At1g34110 PE=2 SV=2	Leucine-rich receptor-like protein kinase family protein isoform 2 OS=Theobroma cacao GN=TCM_035808 PE=3 SV=1
v.corymbosum_GDV_reftransV1_0024252	1.33333	19.3333	2.72267	0.00223869	GO:0008152 GO:0016758	Biological Process:metabolic process; "Molecular Function:transferase activity, transferring hexosyl groups";	IPR002213	UDP-glucuronosyl/UDP-glucosyltransferase;	Hydroquinone glucosyltransferase OS=Rauvolfia serpentina GN=AS PE=1 SV=1	Glycosyltransferase OS=Coffea canephora GN=GSCOC_T00027764001 PE=3 SV=1
v.corymbosum_GDV_reftransV1_0037386	4	45.3333	2.72254	0.00141127	GO:0006468 GO:0005524 GO:0005524 GO:0030247 GO:0004672	Biological Process:protein phosphorylation; Molecular Function:ATP binding; Molecular Function:ATP binding; Molecular Function:polysaccharide binding; Molecular Function:protein kinase activity;	IPR000719 IPR008271 IPR011009 IPR017441 IPR025287	Protein kinase domain; "Serine/threonine-protein kinase, active site"; Protein kinase-like domain; "Protein kinase, ATP binding site"; "Wall-associated receptor kinase, galacturonan-binding domain";	Rust resistance kinase Lr10 OS=Triticum aestivum GN=LRK10 PE=2 SV=1	Uncharacterized protein OS=Citrus clementina GN=CICLE_v10014618mg PE=4 SV=1
v.corymbosum_GDV_reftransV1_0001622	5.33333	48.6667	2.72173	0.000402831	GO:0006817 GO:0055085 GO:0016021 GO:0016021 GO:0005315 GO:0022857	Biological Process:phosphate ion transport; Biological Process:transmembrane transport; Cellular Component:integral component of membrane; Cellular Component:integral component of membrane; Molecular Function:inorganic phosphate transmembrane transporter activity; Molecular Function:transmembrane transporter activity;	IPR004738 IPR005828 IPR020846	Phosphate permease; "Major facilitator, sugar transporter-like"; Major facilitator superfamily domain;	Probable inorganic phosphate transporter 1-3 OS=Arabidopsis thaliana GN=PHT1-3 PE=2 SV=1	Uncharacterized protein OS=Daucus carota subsp. sativus GN=DCAR_030742 PE=4 SV=1
v.corymbosum_GDV_reftransV1_0010448	0	12	2.72022	0.00525438	NULL	NULL	NULL	NULL	NULL	Uncharacterized protein OS=Dothistroma septosporum (strain NZE10 / CBS 128990) GN=DOTSEDRAFT_69183 PE=4 SV=1
v.corymbosum_GDV_reftransV1_0033707	16	250.333	2.71907	0.00285938	GO:0016020 GO:0008375	Cellular Component:membrane; Molecular Function:acetylglucosaminyltransferase activity;	IPR003406	Glycosyl transferase, family 14;	Beta-glucuronosyltransferase GlcAT14A OS=Arabidopsis thaliana GN=GLCAT14A PE=2 SV=1	Core-2/I-branching beta-1,6-N-acetylglucosaminyltransferase family protein, putative OS=Theobroma cacao GN=TCM_027853 PE=4 SV=1
v.corymbosum_GDV_reftransV1_0014595	18.6667	124.333	2.71812	6.98e-09	NULL	NULL	NULL	NULL	6-phosphogluconate dehydrogenase, decarboxylating OS=Emericella nidulans (strain FGSC A4 / ATCC 38163 / CBS 112.46 / NRRL 194 / M139) GN=AN10233 PE=3 SV=1	6-phosphogluconate dehydrogenase, decarboxylating OS=Aureobasidium subglaciale EXF-2481 GN=AUEXF2481DRAFT_323269 PE=3 SV=1
v.corymbosum_GDV_reftransV1_0018145	12	85	2.71804	1.33e-06	NULL	NULL	IPR016140	Bifunctional inhibitor/plant lipid transfer protein/seed storage helical domain;	Protein YLS3 OS=Arabidopsis thaliana GN=YLS3 PE=2 SV=1	Lipid binding protein, putative OS=Ricinus communis GN=RCOM_1776500 PE=3 SV=1
v.corymbosum_GDV_reftransV1_0033119	9.66667	80	2.71621	0.000172019	NULL	NULL	IPR004864 IPR013783	Late embryogenesis abundant protein, LEA-14; Immunoglobulin-like fold;	NDR1/HIN1-like protein 6 OS=Arabidopsis thaliana GN=NHL6 PE=1 SV=1	protein YLS9-like OS=Nelumbo nucifera GN=LOC104588896 PE=4 SV=1
v.corymbosum_GDV_reftransV1_0000908	40.3333	251	2.71413	1.02e-13	NULL	NULL	IPR006943	Domain of unknown function DUF641, plant;	IRK-interacting protein OS=Arabidopsis thaliana GN=IRKI PE=1 SV=1	IRK-interacting protein-like isoform X2 OS=Nicotiana tabacum GN=LOC107800875 PE=4 SV=1
v.corymbosum_GDV_reftransV1_0036157	253	1524.67	2.71394	7.25e-41	GO:0005975 GO:0004553	Biological Process:carbohydrate metabolic process; "Molecular Function:hydrolase activity, hydrolyzing O-glycosyl compounds";	IPR000490 IPR017853	Glycoside hydrolase family 17; Glycoside hydrolase superfamily;	Glucan endo-1,3-beta-glucosidase 11 OS=Arabidopsis thaliana GN=At1g32860 PE=1 SV=1	glucan endo-1,3-beta-glucosidase 11-like OS=Nicotiana tabacum GN=LOC107827850 PE=3 SV=1
v.corymbosum_GDV_reftransV1_0027855	3.33333	35.6667	2.71327	0.000974287	NULL	NULL	IPR016140	Bifunctional inhibitor/plant lipid transfer protein/seed storage helical domain;	NULL	Uncharacterized protein OS=Citrus clementina GN=CICLE_v10024613mg PE=4 SV=1
v.corymbosum_GDV_reftransV1_0017910	246	1467	2.71055	4.66e-51	NULL	NULL	IPR007656	GTD-binding domain;	Protein FLOURY 1-like OS=Arabidopsis thaliana GN=At1g18265 PE=2 SV=1	uncharacterized protein LOC104230659 OS=Nicotiana sylvestris GN=LOC104230659 PE=4 SV=1
v.corymbosum_GDV_reftransV1_0007373	6.66667	58	2.71047	0.000241179	NULL	NULL	NULL	NULL	NULL	Uncharacterized protein OS=Dothistroma septosporum (strain NZE10 / CBS 128990) GN=DOTSEDRAFT_86567 PE=4 SV=1
v.corymbosum_GDV_reftransV1_0033396	58	356.333	2.70803	1.29e-14	NULL	NULL	NULL	NULL	NULL	helicase protein MOM1-like isoform X1 OS=Nelumbo nucifera GN=LOC104601279 PE=4 SV=1
v.corymbosum_GDV_reftransV1_0037214	2.33333	27.6667	2.70759	0.00171235	GO:0005509	Molecular Function:calcium ion binding;	IPR002048 IPR011992	EF-hand domain; EF-hand domain pair;	Calcineurin B-like protein 4 OS=Oryza sativa subsp. japonica GN=CBL4 PE=1 SV=1	Recoverin OS=Corchorus olitorius GN=COLO4_10718 PE=4 SV=1
v.corymbosum_GDV_reftransV1_0037468	1.66667	24.6667	2.70644	0.00280662	NULL	NULL	NULL	NULL	LINE-1 retrotransposable element ORF2 protein OS=Homo sapiens PE=1 SV=1	Putative AP endonuclease/reverse transcriptase OS=Brassica napus PE=4 SV=1
v.corymbosum_GDV_reftransV1_0018642	4	39.3333	2.70622	0.000672089	GO:0008152 GO:0003824	Biological Process:metabolic process; Molecular Function:catalytic activity;	IPR000873 IPR020845 IPR025110	AMP-dependent synthetase/ligase; "AMP-binding, conserved site"; AMP-binding enzyme C-terminal domain;	4-coumarate--CoA ligase-like 6 OS=Arabidopsis thaliana GN=4CLL6 PE=2 SV=2	Acyl:coa ligase OS=Theobroma cacao GN=TCM_016640 PE=4 SV=1
v.corymbosum_GDV_reftransV1_0028202	96.3333	580	2.70587	1.69e-22	NULL	NULL	NULL	NULL	NULL	Uncharacterized protein OS=Jatropha curcas GN=JCGZ_06131 PE=4 SV=1
v.corymbosum_GDV_reftransV1_0005701	14	98	2.70584	6e-07	GO:0005515	Molecular Function:protein binding;	IPR000270	PB1 domain;	Protein NLP7 OS=Arabidopsis thaliana GN=NLP7 PE=1 SV=2	Uncharacterized protein OS=Phaseolus vulgaris GN=PHAVU_007G071900g PE=4 SV=1
v.corymbosum_GDV_reftransV1_0011116	12.3333	102	2.7058	0.000154229	NULL	NULL	NULL	NULL	Phosphoenolpyruvate carboxykinase (ATP) OS=Emericella nidulans (strain FGSC A4 / ATCC 38163 / CBS 112.46 / NRRL 194 / M139) GN=acuF PE=3 SV=3	Uncharacterized protein OS=Baudoinia compniacensis (strain UAMH 10762) GN=BAUCODRAFT_145061 PE=3 SV=1
v.corymbosum_GDV_reftransV1_0019965	140.333	841	2.70551	2.57e-29	GO:0003677	Molecular Function:DNA binding;	IPR001005 IPR009057	SANT/Myb domain; Homeobox domain-like;	Myb-related protein 306 OS=Antirrhinum majus GN=MYB306 PE=2 SV=1	Uncharacterized protein OS=Gossypium raimondii GN=B456_013G196800 PE=4 SV=1
v.corymbosum_GDV_reftransV1_0021395	2	24.6667	2.7022	0.00182153	NULL	NULL	IPR007658	Protein of unknown function DUF594;	NULL	Uncharacterized protein OS=Prunus persica GN=PRUPE_ppa015371mg PE=4 SV=1
v.corymbosum_GDV_reftransV1_0003497	7	62.3333	2.70006	0.000331262	NULL	NULL	IPR004993	GH3 family;	Indole-3-acetic acid-amido synthetase GH3.10 OS=Arabidopsis thaliana GN=GH3.10 PE=2 SV=1	Indole-3-acetic acid-amido synthetase GH3.5, putative OS=Ricinus communis GN=RCOM_1176020 PE=4 SV=1
v.corymbosum_GDV_reftransV1_0032077	1	21	2.6991	0.0041336	GO:0006468 GO:0005524 GO:0004672 GO:0004674	Biological Process:protein phosphorylation; Molecular Function:ATP binding; Molecular Function:protein kinase activity; Molecular Function:protein serine/threonine kinase activity;	IPR000719 IPR001245 IPR008271 IPR011009 IPR021820	Protein kinase domain; "Serine-threonine/tyrosine-protein kinase, catalytic domain"; "Serine/threonine-protein kinase, active site"; Protein kinase-like domain; "S-locus receptor kinase, C-terminal";	G-type lectin S-receptor-like serine/threonine-protein kinase SD1-1 OS=Arabidopsis thaliana GN=SD11 PE=1 SV=1	NULL
v.corymbosum_GDV_reftransV1_0021322	100.333	614.333	2.69843	1.17e-20	NULL	NULL	NULL	NULL	B-box zinc finger protein 32 OS=Arabidopsis thaliana GN=BBX32 PE=1 SV=1	Uncharacterized protein OS=Coffea canephora GN=GSCOC_T00029320001 PE=4 SV=1
v.corymbosum_GDV_reftransV1_0020732	374.667	2225.33	2.69795	1.21e-42	NULL	NULL	NULL	NULL	NULL	NULL
v.corymbosum_GDV_reftransV1_0019261	34	220	2.69375	2.9e-10	GO:0006542 GO:0006807 GO:0003824 GO:0004356 GO:0016787	Biological Process:glutamine biosynthetic process; Biological Process:nitrogen compound metabolic process; Molecular Function:catalytic activity; Molecular Function:glutamate-ammonia ligase activity; Molecular Function:hydrolase activity;	IPR006680 IPR008146 IPR008147 IPR014746 IPR032466	Amidohydrolase-related; "Glutamine synthetase, catalytic domain"; "Glutamine synthetase, beta-Grasp domain"; "Glutamine synthetase/guanido kinase, catalytic domain"; Metal-dependent hydrolase;	Protein fluG OS=Emericella nidulans (strain FGSC A4 / ATCC 38163 / CBS 112.46 / NRRL 194 / M139) GN=fluG PE=1 SV=1	NULL
v.corymbosum_GDV_reftransV1_0020372	83.6667	508.667	2.68813	1.69e-18	NULL	NULL	NULL	NULL	NULL	AP2/ERF domain-containing transcription factor, putative OS=Theobroma cacao GN=TCM_008066 PE=4 SV=1
v.corymbosum_GDV_reftransV1_0001903	12.6667	98	2.68804	5e-05	GO:0006468 GO:0005524 GO:0004672	Biological Process:protein phosphorylation; Molecular Function:ATP binding; Molecular Function:protein kinase activity;	IPR000719 IPR001245 IPR008271 IPR011009	Protein kinase domain; "Serine-threonine/tyrosine-protein kinase, catalytic domain"; "Serine/threonine-protein kinase, active site"; Protein kinase-like domain;	L-type lectin-domain containing receptor kinase S.4 OS=Arabidopsis thaliana GN=LECRKS4 PE=2 SV=1	L-type lectin-domain containing receptor kinase S.4 OS=Glycine soja GN=glysoja_041225 PE=4 SV=1
v.corymbosum_GDV_reftransV1_0004509	19	130.667	2.68775	8.04e-07	GO:0055114 GO:0016491	Biological Process:oxidation-reduction process; Molecular Function:oxidoreductase activity;	IPR005123 IPR027443	Oxoglutarate/iron-dependent dioxygenase; Isopenicillin N synthase-like;	Feruloyl CoA ortho-hydroxylase 2 OS=Arabidopsis thaliana GN=F6'H2 PE=1 SV=1	Putative uncharacterized protein OS=Vitis vinifera GN=VIT_00s0687g00010 PE=3 SV=1
v.corymbosum_GDV_reftransV1_0025389	44.3333	271.667	2.68737	2.23e-13	NULL	NULL	NULL	NULL	NULL	Putative uncharacterized protein OS=Vitis vinifera GN=VIT_14s0066g00300 PE=4 SV=1
v.corymbosum_GDV_reftransV1_0025909	403	2334	2.68593	1.19e-94	NULL	NULL	NULL	NULL	NULL	Putative uncharacterized protein OS=Vitis vinifera GN=VIT_04s0210g00030 PE=4 SV=1
v.corymbosum_GDV_reftransV1_0038493	0	16	2.68253	0.00594672	NULL	NULL	NULL	NULL	Long-chain-fatty-acid--CoA ligase 2 OS=Schizosaccharomyces pombe (strain 972 / ATCC 24843) GN=lcf2 PE=3 SV=1	NULL
v.corymbosum_GDV_reftransV1_0005216	2.66667	32.3333	2.68078	0.00226026	NULL	NULL	NULL	NULL	1,3-beta-glucanosyltransferase ARB_07487 OS=Arthroderma benhamiae (strain ATCC MYA-4681 / CBS 112371) GN=ARB_07487 PE=1 SV=1	1,3-beta-glucanosyltransferase OS=Botryosphaeria parva (strain UCR-NP2) GN=UCRNP2_8221 PE=3 SV=1
v.corymbosum_GDV_reftransV1_0026957	0	11.6667	2.67822	0.0060129	NULL	NULL	NULL	NULL	L-type lectin-domain containing receptor kinase IX.1 OS=Arabidopsis thaliana GN=LECRK91 PE=1 SV=1	probable L-type lectin-domain containing receptor kinase S.5 OS=Nicotiana tabacum GN=LOC107829854 PE=4 SV=1
v.corymbosum_GDV_reftransV1_0005648	9.66667	76.3333	2.67817	9.62e-05	NULL	NULL	NULL	NULL	NULL	Putative uncharacterized protein OS=Ricinus communis GN=RCOM_2007240 PE=4 SV=1
v.corymbosum_GDV_reftransV1_0012482	302	1738.67	2.67452	1.13e-52	NULL	NULL	NULL	NULL	Cytochrome P450 71D11 (Fragment) OS=Lotus japonicus GN=CYP71D11 PE=2 SV=1	NULL
v.corymbosum_GDV_reftransV1_0005681	4.66667	43.3333	2.67309	0.000650667	GO:0007018 GO:0007018 GO:0005524 GO:0008017 GO:0003777	Biological Process:microtubule-based movement; Biological Process:microtubule-based movement; Molecular Function:ATP binding; Molecular Function:microtubule binding; Molecular Function:microtubule motor activity;	IPR001752 IPR019821 IPR021881 IPR027417	Kinesin motor domain; "Kinesin motor domain, conserved site"; "NPK1-activating kinesin-like protein, C-terminal"; P-loop containing nucleoside triphosphate hydrolase;	Kinesin-like protein KIN-7F OS=Oryza sativa subsp. japonica GN=KIN7F PE=1 SV=2	NULL
v.corymbosum_GDV_reftransV1_0028280	39.6667	240	2.67297	4.33e-13	GO:0055114 GO:0020037 GO:0005506 GO:0016705	Biological Process:oxidation-reduction process; Molecular Function:heme binding; Molecular Function:iron ion binding; "Molecular Function:oxidoreductase activity, acting on paired donors, with incorporation or reduction of molecular oxygen";	IPR001128 IPR002401 IPR017972	Cytochrome P450; "Cytochrome P450, E-class, group I"; "Cytochrome P450, conserved site";	Beta-amyrin 28-oxidase OS=Panax ginseng PE=2 SV=1	Cytochrome P450 OS=Ocimum basilicum PE=2 SV=1
v.corymbosum_GDV_reftransV1_0032793	22.6667	158	2.67233	4.79e-06	GO:0055114 GO:0016491	Biological Process:oxidation-reduction process; Molecular Function:oxidoreductase activity;	IPR005123 IPR027443	Oxoglutarate/iron-dependent dioxygenase; Isopenicillin N synthase-like;	Flavonol synthase/flavanone 3-hydroxylase OS=Petunia hybrida GN=FL PE=2 SV=1	Flavonol synthase OS=Vaccinium corymbosum GN=FLS PE=2 SV=1
v.corymbosum_GDV_reftransV1_0032715	134.333	791.667	2.67143	5.97e-18	GO:0005975 GO:0004553	Biological Process:carbohydrate metabolic process; "Molecular Function:hydrolase activity, hydrolyzing O-glycosyl compounds";	IPR001362 IPR013148 IPR013189 IPR013320 IPR018053 IPR023296	Glycoside hydrolase, family 32; "Glycosyl hydrolase family 32, N-terminal"; "Glycosyl hydrolase family 32, C-terminal"; Concanavalin A-like lectin/glucanase domain; "Glycoside hydrolase, family 32, active site"; "Glycosyl hydrolase, five-bladed beta-propellor domain";	Beta-fructofuranosidase, insoluble isoenzyme CWINV1 OS=Arabidopsis thaliana GN=CWINV1 PE=1 SV=1	Invertase 4 OS=Camellia sinensis PE=2 SV=1
v.corymbosum_GDV_reftransV1_0006055	129.333	760	2.66934	1.55e-28	GO:0008152 GO:0016758	Biological Process:metabolic process; "Molecular Function:transferase activity, transferring hexosyl groups";	IPR002213	UDP-glucuronosyl/UDP-glucosyltransferase;	UDP-glycosyltransferase 88B1 OS=Stevia rebaudiana GN=UGT88B1 PE=2 SV=1	Glycosyltransferase OS=Lonicera japonica GN=GT1 PE=2 SV=1
v.corymbosum_GDV_reftransV1_0006994	3	34.3333	2.66934	0.00210648	GO:0006855 GO:0055085 GO:0016020 GO:0015297 GO:0015238	Biological Process:drug transmembrane transport; Biological Process:transmembrane transport; Cellular Component:membrane; Molecular Function:antiporter activity; Molecular Function:drug transmembrane transporter activity;	IPR002528	Multi antimicrobial extrusion protein;	Protein DETOXIFICATION 27 OS=Arabidopsis thaliana GN=DTX27 PE=2 SV=1	Protein DETOXIFICATION OS=Vitis vinifera GN=VITISV_025689 PE=3 SV=1
v.corymbosum_GDV_reftransV1_0022439	11	78.6667	2.66862	1.13e-05	GO:0006629 GO:0005737 GO:0016021 GO:0016627	Biological Process:lipid metabolic process; Cellular Component:cytoplasm; Cellular Component:integral component of membrane; "Molecular Function:oxidoreductase activity, acting on the CH-CH group of donors";	IPR001104	3-oxo-5-alpha-steroid 4-dehydrogenase, C-terminal;	Very-long-chain enoyl-CoA reductase OS=Dictyostelium discoideum GN=gpsn2 PE=3 SV=1	Uncharacterized protein OS=Lupinus angustifolius GN=TanjilG_03878 PE=4 SV=1
v.corymbosum_GDV_reftransV1_0037698	63.6667	382.667	2.66847	3.24e-14	GO:0046034 GO:0015986 GO:0015986 GO:0015992 GO:0045261 GO:0005524 GO:0046933	Biological Process:ATP metabolic process; Biological Process:ATP synthesis coupled proton transport; Biological Process:ATP synthesis coupled proton transport; Biological Process:proton transport; "Cellular Component:proton-transporting ATP synthase complex, catalytic core F(1)"; Molecular Function:ATP binding; "Molecular Function:proton-transporting ATP synthase activity, rotational mechanism";	IPR000194 IPR000793 IPR004100 IPR005294 IPR020003 IPR023366 IPR027417	ATPase, F1/V1/A1 complex, alpha/beta subunit, nucleotide-binding domain; "ATP synthase, alpha subunit, C-terminal"; "ATPase, F1/V1/A1 complex, alpha/beta subunit, N-terminal domain"; "ATP synthase, F1 complex, alpha subunit"; "ATPase, alpha/beta subunit, nucleotide-binding domain, active site"; ATP synthase subunit alpha-like domain; P-loop containing nucleoside triphosphate hydrolase;	ATP synthase subunit alpha, mitochondrial OS=Oryza sativa subsp. japonica GN=ATPA PE=1 SV=1	NULL
v.corymbosum_GDV_reftransV1_0016773	2.66667	33	2.66771	0.00216306	NULL	NULL	NULL	NULL	NULL	uncharacterized protein LOC106760180 OS=Vigna radiata var. radiata GN=LOC106760180 PE=4 SV=1
v.corymbosum_GDV_reftransV1_0021718	661.333	3801	2.6677	3.6e-72	NULL	NULL	NULL	NULL	Chalcone synthase 1 OS=Camellia sinensis GN=CHS1 PE=2 SV=1	Uncharacterized protein (Fragment) OS=Paenibacillus sp. IHB B 3415 GN=QW71_36370 PE=4 SV=1
v.corymbosum_GDV_reftransV1_0020061	0	13.3333	2.66637	0.00625109	GO:0003677 GO:0043565	Molecular Function:DNA binding; Molecular Function:sequence-specific DNA binding;	IPR001387 IPR010982	Cro/C1-type helix-turn-helix domain; "Lambda repressor-like, DNA-binding domain";	Multiprotein-bridging factor 1a OS=Arabidopsis thaliana GN=MBF1A PE=2 SV=1	NULL
v.corymbosum_GDV_reftransV1_0010251	0.333333	13.3333	2.66637	0.00571434	GO:0006412 GO:0005622 GO:0005840 GO:0003735	Biological Process:translation; Cellular Component:intracellular; Cellular Component:ribosome; Molecular Function:structural constituent of ribosome;	IPR001210 IPR018273	Ribosomal protein S17e; "Ribosomal protein S17e, conserved site";	40S ribosomal protein S17-B OS=Saccharomyces cerevisiae (strain ATCC 204508 / S288c) GN=RPS17B PE=1 SV=1	Rps17bp OS=Saccharomyces cerevisiae (strain Lalvin EC1118 / Prise de mousse) GN=EC1118_1D0_7558g PE=3 SV=1
v.corymbosum_GDV_reftransV1_0020946	2.33333	27.3333	2.66624	0.00191455	NULL	NULL	NULL	NULL	NULL	NULL
v.corymbosum_GDV_reftransV1_0012581	12	283	2.66558	0.0051332	GO:0006508 GO:0031012 GO:0005509 GO:0004222 GO:0008237 GO:0008237 GO:0008270 GO:0008270	Biological Process:proteolysis; Cellular Component:extracellular matrix; Molecular Function:calcium ion binding; Molecular Function:metalloendopeptidase activity; Molecular Function:metallopeptidase activity; Molecular Function:metallopeptidase activity; Molecular Function:zinc ion binding; Molecular Function:zinc ion binding;	IPR001818 IPR002477 IPR006026 IPR016293 IPR021190 IPR024079	Peptidase M10, metallopeptidase; Peptidoglycan binding-like; "Peptidase, metallopeptidase"; "Peptidase M10A, stromelysin-type"; Peptidase M10A; "Metallopeptidase, catalytic domain";	Metalloendoproteinase 5-MMP OS=Arabidopsis thaliana GN=5MMP PE=1 SV=1	Uncharacterized protein OS=Eucalyptus grandis GN=EUGRSUZ_K02792 PE=3 SV=1
v.corymbosum_GDV_reftransV1_0033775	11	75.3333	2.6637	2.96e-06	NULL	NULL	IPR007658 IPR025315	Protein of unknown function DUF594; Domain of unknown function DUF4220;	NULL	Uncharacterized protein OS=Prunus persica GN=PRUPE_ppa015371mg PE=4 SV=1
v.corymbosum_GDV_reftransV1_0006290	7.66667	191.667	2.66359	0.00530627	NULL	NULL	NULL	NULL	ATP synthase subunit beta, mitochondrial OS=Neurospora crassa (strain ATCC 24698 / 74-OR23-1A / CBS 708.71 / DSM 1257 / FGSC 987) GN=atp-2 PE=2 SV=1	ATP synthase subunit beta OS=Cochliobolus heterostrophus (strain C5 / ATCC 48332 / race O) GN=COCHEDRAFT_1145179 PE=3 SV=1
v.corymbosum_GDV_reftransV1_0005662	4	45	2.6622	0.00161653	NULL	NULL	NULL	NULL	Oxysterol-binding protein homolog 4 OS=Saccharomyces cerevisiae (strain ATCC 204508 / S288c) GN=KES1 PE=1 SV=1	NULL
v.corymbosum_GDV_reftransV1_0005129	4.33333	36.3333	2.66094	0.000307056	GO:0003676	Molecular Function:nucleic acid binding;	IPR000504 IPR025558	RNA recognition motif domain; Domain of unknown function DUF4283;	Polyadenylate-binding protein 3 OS=Arabidopsis thaliana GN=PAB3 PE=2 SV=1	Uncharacterized protein OS=Corchorus capsularis GN=CCACVL1_30086 PE=4 SV=1
v.corymbosum_GDV_reftransV1_0029079	0.333333	13	2.66019	0.00573494	NULL	NULL	NULL	NULL	NULL	NULL
v.corymbosum_GDV_reftransV1_0039282	709.333	4044	2.65495	8.15e-72	NULL	NULL	NULL	NULL	NULL	NULL
v.corymbosum_GDV_reftransV1_0011745	0	15.6667	2.65301	0.0065224	NULL	NULL	NULL	NULL	NULL	NULL
v.corymbosum_GDV_reftransV1_0030116	8.33333	60.6667	2.65234	3.99e-05	GO:0006468 GO:0005524 GO:0005524 GO:0030246 GO:0004672	Biological Process:protein phosphorylation; Molecular Function:ATP binding; Molecular Function:ATP binding; Molecular Function:carbohydrate binding; Molecular Function:protein kinase activity;	IPR000719 IPR001220 IPR008271 IPR011009 IPR013320 IPR017441	Protein kinase domain; Legume lectin domain; "Serine/threonine-protein kinase, active site"; Protein kinase-like domain; Concanavalin A-like lectin/glucanase domain; "Protein kinase, ATP binding site";	L-type lectin-domain containing receptor kinase IV.2 OS=Arabidopsis thaliana GN=LECRK42 PE=2 SV=1	Uncharacterized protein (Fragment) OS=Populus trichocarpa GN=POPTR_0009s04050g PE=4 SV=1
v.corymbosum_GDV_reftransV1_0031233	52.6667	311	2.65224	7.06e-17	NULL	NULL	IPR003034 IPR018276	SAP domain; "DET1- and DDB1-associated protein 1, N-terminal";	NULL	Putative uncharacterized protein OS=Vitis vinifera GN=VIT_17s0000g01470 PE=4 SV=1
v.corymbosum_GDV_reftransV1_0012660	241.333	1374	2.65173	9.96e-26	NULL	NULL	NULL	NULL	Berberine bridge enzyme-like 18 OS=Arabidopsis thaliana GN=At4g20820 PE=3 SV=1	Carbohydrate OS=Diospyros kaki GN=Dk117 PE=2 SV=1
v.corymbosum_GDV_reftransV1_0006117	10.6667	78.3333	2.65143	2.58e-05	GO:0003824	Molecular Function:catalytic activity;	IPR001736 IPR015679 IPR024632	Phospholipase D/Transphosphatidylase; Phospholipase D family; "Phospholipase D, C-terminal";	Phospholipase D beta 1 OS=Arabidopsis thaliana GN=PLDBETA1 PE=1 SV=4	Phospholipase D OS=Vitis vinifera GN=VIT_02s0025g04620 PE=3 SV=1
v.corymbosum_GDV_reftransV1_0033478	39.6667	241.667	2.65075	1.67e-11	NULL	NULL	NULL	NULL	Leucoanthocyanidin reductase OS=Desmodium uncinatum GN=LAR PE=1 SV=1	Leucoanthocyanidin reductase OS=Vaccinium ashei GN=LAR1-1 PE=2 SV=1
v.corymbosum_GDV_reftransV1_0036808	75	436.333	2.65046	1.89e-19	NULL	NULL	NULL	NULL	NULL	NULL
v.corymbosum_GDV_reftransV1_0028391	4.66667	39.3333	2.64579	0.000458099	NULL	NULL	NULL	NULL	Serine/threonine-protein kinase-like protein ACR4 OS=Arabidopsis thaliana GN=ACR4 PE=1 SV=1	Uncharacterized protein OS=Coffea canephora GN=GSCOC_T00030637001 PE=4 SV=1
v.corymbosum_GDV_reftransV1_0013559	0	11.6667	2.6445	0.00668855	NULL	NULL	NULL	NULL	Hexose carrier protein HEX6 OS=Ricinus communis GN=HEX6 PE=2 SV=1	Uncharacterized protein OS=Prunus persica GN=PRUPE_ppa004465mg PE=3 SV=1
v.corymbosum_GDV_reftransV1_0015067	9.33333	154	2.63954	0.0044807	NULL	NULL	NULL	NULL	Mannose-6-phosphate isomerase OS=Candida albicans (strain SC5314 / ATCC MYA-2876) GN=PMI1 PE=1 SV=2	Mannose-6-phosphate isomerase OS=Sphaerulina musiva (strain SO2202) GN=SEPMUDRAFT_152517 PE=3 SV=1
v.corymbosum_GDV_reftransV1_0031444	0.333333	18	2.6394	0.00655579	GO:0006869 GO:0008289	Biological Process:lipid transport; Molecular Function:lipid binding;	IPR000528 IPR016140	Plant lipid transfer protein/Par allergen; Bifunctional inhibitor/plant lipid transfer protein/seed storage helical domain;	NULL	non-specific lipid-transfer protein-like protein At2g13820 OS=Nelumbo nucifera GN=LOC104596576 PE=4 SV=1
v.corymbosum_GDV_reftransV1_0005536	59.6667	347	2.63884	7.65e-18	GO:0006412 GO:0005840 GO:0003735	Biological Process:translation; Cellular Component:ribosome; Molecular Function:structural constituent of ribosome;	IPR002906 IPR011332	Ribosomal protein S27a; Zinc-binding ribosomal protein;	Ubiquitin-40S ribosomal protein S27a OS=Neurospora crassa (strain ATCC 24698 / 74-OR23-1A / CBS 708.71 / DSM 1257 / FGSC 987) GN=ubi::crp-6 PE=1 SV=4	Uncharacterized protein OS=Aureobasidium pullulans GN=AUREO_021650 PE=4 SV=1
v.corymbosum_GDV_reftransV1_0013503	30.3333	184.333	2.63835	5.3e-11	NULL	NULL	NULL	NULL	Receptor-like protein kinase HAIKU2 OS=Arabidopsis thaliana GN=IKU2 PE=1 SV=1	Uncharacterized protein OS=Daucus carota subsp. sativus GN=DCAR_021924 PE=3 SV=1
v.corymbosum_GDV_reftransV1_0023169	1.33333	26	2.63623	0.00516421	NULL	NULL	NULL	NULL	NULL	uncharacterized protein LOC107823527 OS=Nicotiana tabacum GN=LOC107823527 PE=4 SV=1
v.corymbosum_GDV_reftransV1_0033591	57.3333	332	2.63527	2.93e-18	NULL	NULL	NULL	NULL	NULL	Putative ras GTPase-activating protein-binding protein 1-like OS=Solanum chacoense PE=4 SV=1
v.corymbosum_GDV_reftransV1_0008229	7	51.6667	2.63323	9.04e-05	GO:0006857 GO:0006810 GO:0016020 GO:0005215	Biological Process:oligopeptide transport; Biological Process:transport; Cellular Component:membrane; Molecular Function:transporter activity;	IPR000109 IPR018456 IPR020846	Proton-dependent oligopeptide transporter family; "PTR2 family proton/oligopeptide symporter, conserved site"; Major facilitator superfamily domain;	Protein NRT1/ PTR FAMILY 2.7 OS=Arabidopsis thaliana GN=NPF2.7 PE=1 SV=1	Uncharacterized protein OS=Daucus carota subsp. sativus GN=DCAR_006031 PE=4 SV=1
v.corymbosum_GDV_reftransV1_0004339	10	70.6667	2.62943	4.46e-05	NULL	NULL	IPR016040	NAD(P)-binding domain;	NULL	Oxidoreductase like protein OS=Zymoseptoria brevis GN=TI39_contig307g00051 PE=4 SV=1
v.corymbosum_GDV_reftransV1_0029650	0	11	2.62742	0.00705121	NULL	NULL	NULL	NULL	NULL	Putative uncharacterized protein OS=Ricinus communis GN=RCOM_0880760 PE=4 SV=1
v.corymbosum_GDV_reftransV1_0029376	183	1160.67	2.62637	2.85e-08	GO:0005515	Molecular Function:protein binding;	IPR001810 IPR015915	F-box domain; Kelch-type beta propeller;	F-box/kelch-repeat protein At1g23390 OS=Arabidopsis thaliana GN=At1g23390 PE=2 SV=1	F-box/kelch-repeat protein At1g23390-like OS=Nicotiana tabacum GN=LOC107793904 PE=4 SV=1
v.corymbosum_GDV_reftransV1_0027739	12	78.3333	2.6255	1.77e-06	NULL	NULL	IPR019448	EEIG1/EHBP1 N-terminal domain;	NULL	Putative uncharacterized protein OS=Vitis vinifera GN=VIT_02s0025g03760 PE=4 SV=1
v.corymbosum_GDV_reftransV1_0024336	12.3333	88	2.62513	2.26e-05	NULL	NULL	NULL	NULL	Laccase-7 OS=Arabidopsis thaliana GN=LAC7 PE=2 SV=1	laccase-7-like OS=Nelumbo nucifera GN=LOC104597047 PE=4 SV=1
v.corymbosum_GDV_reftransV1_0032280	9	66	2.62476	0.000119091	NULL	NULL	NULL	NULL	NULL	Putative uncharacterized protein OS=Vitis vinifera GN=VIT_18s0001g12280 PE=4 SV=1
v.corymbosum_GDV_reftransV1_0000592	2	26	2.62441	0.00334885	GO:0003824 GO:0050662	Molecular Function:catalytic activity; Molecular Function:coenzyme binding;	IPR001509 IPR016040	NAD-dependent epimerase/dehydratase; NAD(P)-binding domain;	Anthocyanidin reductase ((2S)-flavan-3-ol-forming) OS=Vitis vinifera GN=ANR PE=1 SV=1	Uncharacterized protein (Fragment) OS=Prunus persica GN=PRUPE_ppa020609mg PE=4 SV=1
v.corymbosum_GDV_reftransV1_0030170	3.66667	34	2.62329	0.00120212	NULL	NULL	IPR028942	WHIM1 domain;	Homeobox-DDT domain protein RLT3 OS=Arabidopsis thaliana GN=RLT3 PE=3 SV=1	Putative uncharacterized protein OS=Vitis vinifera GN=VIT_19s0085g00350 PE=4 SV=1
v.corymbosum_GDV_reftransV1_0035675	41.6667	271	2.62279	6.8e-07	GO:0008152 GO:0032259 GO:0010189 GO:0051741 GO:0008168	Biological Process:metabolic process; Biological Process:methylation; Biological Process:vitamin E biosynthetic process; "Molecular Function:2-methyl-6-phytyl-1,4-benzoquinone methyltransferase activity"; Molecular Function:methyltransferase activity;	IPR013216 IPR025774 IPR029063	Methyltransferase type 11; SAM-dependent methyltransferase gamma-tocopherol (gTMT)-type; S-adenosyl-L-methionine-dependent methyltransferase;	Probable tocopherol O-methyltransferase, chloroplastic OS=Oryza sativa subsp. japonica GN=VTE4 PE=2 SV=1	NULL
v.corymbosum_GDV_reftransV1_0028211	5	44.3333	2.62145	0.000887763	NULL	NULL	IPR023566	Peptidyl-prolyl cis-trans isomerase, FKBP-type;	Peptidyl-prolyl cis-trans isomerase FKBP17-1, chloroplastic OS=Arabidopsis thaliana GN=FKBP17-1 PE=2 SV=1	Peptidylprolyl isomerase OS=Vitis vinifera GN=VIT_01s0011g01650 PE=4 SV=1
v.corymbosum_GDV_reftransV1_0027829	78.3333	443.667	2.61949	1.19e-22	GO:0005515 GO:0008270	Molecular Function:protein binding; Molecular Function:zinc ion binding;	IPR001841 IPR013083	Zinc finger, RING-type; "Zinc finger, RING/FYVE/PHD-type";	RING-H2 finger protein ATL73 OS=Arabidopsis thaliana GN=ATL73 PE=2 SV=1	Putative uncharacterized protein OS=Vitis vinifera GN=VIT_08s0058g01270 PE=4 SV=1
v.corymbosum_GDV_reftransV1_0005341	10.6667	82	2.61891	0.000215628	NULL	NULL	IPR002885	Pentatricopeptide repeat;	Pentatricopeptide repeat-containing protein At5g21222 OS=Arabidopsis thaliana GN=ATC401 PE=2 SV=1	Uncharacterized protein OS=Coffea canephora GN=GSCOC_T00041869001 PE=4 SV=1
v.corymbosum_GDV_reftransV1_0001266	150.667	852.333	2.61807	8.89e-25	GO:0055114 GO:0003824 GO:0050660 GO:0050660 GO:0016491 GO:0016614	Biological Process:oxidation-reduction process; Molecular Function:catalytic activity; Molecular Function:flavin adenine dinucleotide binding; Molecular Function:flavin adenine dinucleotide binding; Molecular Function:oxidoreductase activity; "Molecular Function:oxidoreductase activity, acting on CH-OH group of donors";	IPR006094 IPR012951 IPR016166 IPR016167 IPR016169	FAD linked oxidase, N-terminal; Berberine/berberine-like; "FAD-binding, type 2"; "FAD-binding, type 2, subdomain 1"; "CO dehydrogenase flavoprotein-like, FAD-binding, subdomain 2";	Berberine bridge enzyme-like 8 OS=Arabidopsis thaliana GN=At1g30700 PE=2 SV=1	NULL
v.corymbosum_GDV_reftransV1_0003220	367.667	2056	2.61791	3.51e-51	NULL	NULL	NULL	NULL	NULL	NULL
v.corymbosum_GDV_reftransV1_0028989	0.333333	17	2.61744	0.00703619	NULL	NULL	NULL	NULL	NULL	Uncharacterized protein OS=Theobroma cacao GN=TCM_016547 PE=4 SV=1
v.corymbosum_GDV_reftransV1_0005571	4	38.6667	2.61683	0.00173617	NULL	NULL	NULL	NULL	Long-chain-fatty-acid--CoA ligase 1 OS=Schizosaccharomyces pombe (strain 972 / ATCC 24843) GN=lcf1 PE=3 SV=1	Uncharacterized protein OS=Baudoinia compniacensis (strain UAMH 10762) GN=BAUCODRAFT_241156 PE=4 SV=1
v.corymbosum_GDV_reftransV1_0019098	93.3333	530	2.61602	7.62e-22	GO:0005515 GO:0008270	Molecular Function:protein binding; Molecular Function:zinc ion binding;	IPR001841 IPR013083	Zinc finger, RING-type; "Zinc finger, RING/FYVE/PHD-type";	Probable E3 ubiquitin-protein ligase RHA4A OS=Arabidopsis thaliana GN=RHA4A PE=2 SV=1	Ring finger protein, putative OS=Ricinus communis GN=RCOM_1312170 PE=4 SV=1
v.corymbosum_GDV_reftransV1_0013497	6	51	2.61587	0.000562697	NULL	NULL	NULL	NULL	Protein DMR6-LIKE OXYGENASE 1 OS=Arabidopsis thaliana GN=DLO1 PE=1 SV=1	Uncharacterized protein OS=Prunus persica GN=PRUPE_ppa007337mg PE=3 SV=1
v.corymbosum_GDV_reftransV1_0010824	9.33333	67	2.61552	4.89e-05	NULL	NULL	NULL	NULL	Tubulin alpha-3 chain OS=Drosophila melanogaster GN=alphaTub84D PE=2 SV=1	Tubulin alpha chain (Fragment) OS=Chlumetia transversa PE=2 SV=1
v.corymbosum_GDV_reftransV1_0005667	36.3333	216.333	2.61367	1.82e-10	GO:0006468 GO:0005524 GO:0005524 GO:0004672	Biological Process:protein phosphorylation; Molecular Function:ATP binding; Molecular Function:ATP binding; Molecular Function:protein kinase activity;	IPR000719 IPR001245 IPR008271 IPR011009 IPR017441	Protein kinase domain; "Serine-threonine/tyrosine-protein kinase, catalytic domain"; "Serine/threonine-protein kinase, active site"; Protein kinase-like domain; "Protein kinase, ATP binding site";	Serine/threonine-protein kinase CTR1 OS=Arabidopsis thaliana GN=CTR1 PE=1 SV=1	NULL
v.corymbosum_GDV_reftransV1_0011603	25.3333	378.333	2.61165	0.00476818	GO:0005515	Molecular Function:protein binding;	IPR004045 IPR004046 IPR010987 IPR012336	Glutathione S-transferase, N-terminal; "Glutathione S-transferase, C-terminal"; "Glutathione S-transferase, C-terminal-like"; Thioredoxin-like fold;	Disulfide-bond oxidoreductase YfcG OS=Escherichia coli (strain K12) GN=yfcG PE=1 SV=1	Uncharacterized protein OS=Zymoseptoria tritici (strain CBS 115943 / IPO323) GN=MYCGRDRAFT_103891 PE=3 SV=1
v.corymbosum_GDV_reftransV1_0014206	1.33333	20.6667	2.61137	0.00478351	NULL	NULL	IPR004314	Neprosin;	NULL	Uncharacterized protein OS=Daucus carota subsp. sativus GN=DCAR_005522 PE=4 SV=1
v.corymbosum_GDV_reftransV1_0005841	14.3333	96.3333	2.61076	5.85e-06	GO:0005509	Molecular Function:calcium ion binding;	IPR002048 IPR011992 IPR018247	EF-hand domain; EF-hand domain pair; "EF-Hand 1, calcium-binding site";	Probable calcium-binding protein CML30 OS=Arabidopsis thaliana GN=CML30 PE=2 SV=1	Uncharacterized protein OS=Populus trichocarpa GN=POPTR_0017s12100g PE=4 SV=1
v.corymbosum_GDV_reftransV1_0002962	1.66667	21.6667	2.60922	0.0037236	NULL	NULL	NULL	NULL	Uncharacterized mitochondrial protein AtMg00810 OS=Arabidopsis thaliana GN=AtMg00810 PE=4 SV=1	Uncharacterized protein OS=Jatropha curcas GN=JCGZ_13379 PE=4 SV=1
v.corymbosum_GDV_reftransV1_0022521	0.666667	16	2.60461	0.00637766	NULL	NULL	NULL	NULL	Beta-fructofuranosidase, insoluble isoenzyme CWINV1 OS=Arabidopsis thaliana GN=CWINV1 PE=1 SV=1	Beta-fructofuranosidase OS=Actinidia chinensis GN=CWINV1 PE=2 SV=1
v.corymbosum_GDV_reftransV1_0034279	165	910.333	2.60354	1.07e-36	NULL	NULL	IPR005379	Uncharacterised domain XH;	Factor of DNA methylation 1 OS=Arabidopsis thaliana GN=FDM1 PE=1 SV=1	Uncharacterized protein OS=Coffea canephora GN=GSCOC_T00031712001 PE=4 SV=1
v.corymbosum_GDV_reftransV1_0014262	0	12	2.60279	0.00761198	NULL	NULL	NULL	NULL	NULL	Uncharacterized protein OS=Cephalotus follicularis GN=CFOL_v3_10636 PE=4 SV=1
v.corymbosum_GDV_reftransV1_0024137	0	12.6667	2.60276	0.0076133	NULL	NULL	IPR005202 IPR030015	Transcription factor GRAS; Scarecrow-like protein 29/nodulation signalling pathway 1;	Nodulation-signaling pathway 1 protein OS=Medicago truncatula GN=NSP1 PE=1 SV=1	Transcription factor GRAS OS=Corchorus olitorius GN=COLO4_30753 PE=3 SV=1
v.corymbosum_GDV_reftransV1_0016382	34	209	2.60212	1.38e-07	GO:0003824 GO:0050662	Molecular Function:catalytic activity; Molecular Function:coenzyme binding;	IPR001509 IPR016040	NAD-dependent epimerase/dehydratase; NAD(P)-binding domain;	Vestitone reductase OS=Medicago sativa PE=1 SV=1	Putative uncharacterized protein OS=Vitis vinifera GN=VIT_15s0048g01000 PE=4 SV=1
v.corymbosum_GDV_reftransV1_0018165	599.333	3276	2.60181	1.5e-81	NULL	NULL	IPR016140	Bifunctional inhibitor/plant lipid transfer protein/seed storage helical domain;	Non-specific lipid transfer protein GPI-anchored 1 OS=Arabidopsis thaliana GN=LTPG1 PE=1 SV=1	Putative uncharacterized protein OS=Vitis vinifera GN=VITISV_027707 PE=4 SV=1
v.corymbosum_GDV_reftransV1_0032102	2.66667	30.3333	2.60084	0.00277427	NULL	NULL	NULL	NULL	NULL	NULL
v.corymbosum_GDV_reftransV1_0036100	12.3333	91	2.60022	0.000287448	GO:0055114 GO:0020037 GO:0005506 GO:0016705	Biological Process:oxidation-reduction process; Molecular Function:heme binding; Molecular Function:iron ion binding; "Molecular Function:oxidoreductase activity, acting on paired donors, with incorporation or reduction of molecular oxygen";	IPR001128 IPR002401 IPR017972	Cytochrome P450; "Cytochrome P450, E-class, group I"; "Cytochrome P450, conserved site";	Beta-amyrin 28-oxidase OS=Panax ginseng PE=2 SV=1	NULL
v.corymbosum_GDV_reftransV1_0033581	21	138	2.59965	2.53e-05	NULL	NULL	NULL	NULL	Probable leucine-rich repeat receptor-like protein kinase At5g49770 OS=Arabidopsis thaliana GN=At5g49770 PE=2 SV=1	Uncharacterized protein OS=Daucus carota subsp. sativus GN=DCAR_003264 PE=4 SV=1
v.corymbosum_GDV_reftransV1_0015630	37	215	2.59826	7.03e-11	NULL	NULL	IPR005508 IPR015300	B3 domain-containing protein; DNA-binding pseudobarrel domain;	Putative B3 domain-containing protein At3g24850 OS=Arabidopsis thaliana GN=At3g24850 PE=3 SV=1	Uncharacterized protein (Fragment) OS=Erythranthe guttata GN=MIMGU_mgv1a019054mg PE=4 SV=1
v.corymbosum_GDV_reftransV1_0030060	1.33333	21.3333	2.59734	0.00486541	NULL	NULL	NULL	NULL	NULL	NULL
v.corymbosum_GDV_reftransV1_0023240	23	136.667	2.59693	3.11e-09	NULL	NULL	NULL	NULL	40S ribosomal protein S4 OS=Yarrowia lipolytica (strain CLIB 122 / E 150) GN=RPS4 PE=2 SV=1	40S ribosomal protein S4 OS=Zea mays PE=2 SV=1
[truncated: 916 more rows]
